# Supplementary material for: A Prediction Model Using Alternative Splicing Events and the Immune Microenvironment Signature in Lung Adenocarcinoma
Source: Front Oncol. 2021 Dec 22;11:778637. doi: 10.3389/fonc.2021.778637 (PMC8728792; doi:10.3389/fonc.2021.778637)
Supplement: Supplementary file 4 [file Table_3.xls]

## Sheet: Sheet1
Table S3. Survival-related alternative splicing events in lung adenocarcinoma.
id	z	HR	HR.95L	HR.95H	pvalue
CDKN2A|86004|AP	5.53852	8.06458	3.85267	16.8811	3.0504e-08
SH3KBP1|88643|AP	5.47275	4.7567	2.72108	8.31516	4.43094e-08
BEST3|23330|AT	5.36017	13.7302	5.26843	35.7826	8.31455e-08
HNRNPLL|53258|AT	-4.79985	0.00527336	0.000619338	0.0449001	1.58787e-06
C12orf76|24406|AT	4.77069	28.6915	7.22533	113.933	1.83597e-06
TTC39C|44852|AP	4.71152	7.00399	3.11664	15.74	2.45871e-06
LAMA3|44845|AP	4.63163	2.88453	1.84241	4.51611	3.628e-06
PKIB|77377|AP	4.63055	3.64263	2.10759	6.29569	3.64704e-06
AP2B1|40327|AD	4.59029	27.6316	6.69815	113.988	4.42626e-06
CA5B|98313|ES	-4.52474	0.107653	0.0409949	0.282695	6.0469e-06
BEST3|23332|AT	-4.48478	0.264742	0.148109	0.473221	7.29875e-06
MEGF6|315|ES	-4.46083	0.137258	0.0573583	0.328458	8.16415e-06
CDKN2A|86000|AP	-4.42618	0.18386	0.0868548	0.389207	9.59175e-06
S100A14|7729|AP	-4.40673	0.236291	0.124388	0.448866	1.04944e-05
S100A14|7727|AP	4.2533	3.97366	2.10415	7.50421	2.10646e-05
LETM2|83399|AT	4.24784	9.53953	3.36954	27.0074	2.15838e-05
LETM2|83398|AT	-4.24683	0.104896	0.0370531	0.296955	2.16819e-05
LAMA3|44844|AP	-4.21631	0.38088	0.243174	0.596568	2.48332e-05
MKL1|62348|AP	4.18872	14.8606	4.20362	52.5353	2.80538e-05
LDB1|12935|AP	-4.18195	0.110414	0.0393112	0.310122	2.89022e-05
LDB1|12934|AP	4.18195	9.05681	3.22454	25.438	2.89022e-05
PDE4D|72135|AP	4.17821	3.41023	1.91805	6.06327	2.93811e-05
PLEC|85516|AP	4.15248	7.12559	2.82027	18.0033	3.28891e-05
NEDD4L|45660|ES	-4.14385	0.11775	0.0428095	0.323876	3.41528e-05
MKL1|62349|AP	-4.14062	0.0690663	0.0194909	0.244737	3.46368e-05
ARHGAP27|41957|AP	4.09473	3.71069	1.98099	6.95069	4.22669e-05
MRPL33|53046|ES	4.06593	43.1164	7.02538	264.615	4.78414e-05
SNAPC5|31278|ES	4.03898	354.386	20.5263	6118.45	5.36852e-05
AMPD3|14345|AP	4.03606	8.17726	2.94736	22.6873	5.43564e-05
SYNJ2|78244|AP	4.02971	6.62467	2.641	16.6173	5.58458e-05
SLC29A1|76359|AP	-4.01168	0.151099	0.0600172	0.380404	6.02892e-05
TXNRD1|24112|AD	3.9766	9.11348	3.06677	27.0824	6.99065e-05
SH3KBP1|88642|AP	-3.96618	0.138746	0.0522796	0.368221	7.30328e-05
FNBP1|87886|ES	3.95223	5.0885	2.27082	11.4024	7.74267e-05
RPS25|19054|ES	-3.94058	0.114676	0.0390548	0.336722	8.12832e-05
TNFAIP8|73070|AP	-3.9384	0.0954628	0.0296581	0.307273	8.20269e-05
CHEK1|19307|AP	-3.92035	0.218979	0.10248	0.467913	8.84188e-05
CHEK1|19309|AP	3.92034	4.56663	2.13714	9.75795	8.84224e-05
TARBP2|22068|AP	3.9073	5.927	2.42755	14.4711	9.33323e-05
SEPT8|73300|AT	-3.9	0.00266325	0.000135375	0.0523944	9.61943e-05
CAPN3|30149|AP	3.89925	7.12451	2.65532	19.1159	9.64901e-05
MECOM|67568|AP	3.89906	11.6034	3.38411	39.7855	9.65653e-05
TMSB4X|88497|RI	-3.89446	0.0511113	0.0114433	0.228287	9.84185e-05
SEPT8|73299|AT	3.88221	316.769	17.3071	5797.77	0.000103511
FAM72A|9578|AT	3.86864	7.23404	2.65457	19.7137	0.000109444
DGKA|22296|AP	3.86806	7.60675	2.72077	21.267	0.000109705
TPRA1|66605|AP	-3.83941	0.16466	0.065564	0.413531	0.000123331
SLC29A1|76356|AP	3.82317	6.0469	2.40368	15.2121	0.000131748
TARBP2|22067|AP	-3.81031	0.176817	0.0725209	0.431108	0.000138791
FAXDC2|74229|AD	3.80664	24.5301	4.72249	127.417	0.000140867
FXYD3|49023|AP	3.78035	3.60224	1.85358	7.0006	0.00015661
C21orf58|60927|AT	-3.77829	0.0765334	0.020177	0.290299	0.000157907
C21orf58|60926|AT	3.77805	13.0646	3.44423	49.5563	0.000158058
SLC41A3|66564|AP	3.76994	5.03665	2.17322	11.673	0.000163288
PKIB|77379|AP	-3.75151	0.32416	0.179952	0.583931	0.000175772
ANKRD11|38079|AT	-3.75055	0.0285289	0.0044468	0.18303	0.000176447
FAM72A|9577|AT	-3.73209	0.130057	0.0445564	0.37963	0.000189897
FAM72A|9575|AP	-3.71423	0.19925	0.0850547	0.466766	0.000203824
FAM72A|9576|AP	3.71421	5.01875	2.14238	11.757	0.000203838
UBR4|875|AP	3.71157	8.19467	2.69851	24.8851	0.000205981
COL6A2|60897|AT	3.71073	95.3569	8.58778	1058.82	0.000206664
COL6A2|60896|AT	-3.7107	0.0104873	0.000944475	0.116449	0.00020669
SYNJ2|78242|AP	-3.6539	0.1825	0.0732825	0.454489	0.000258285
RAP1GAP|992|ES	-3.64065	0.000690824	1.37348e-05	0.0347465	0.00027195
TNFAIP8|73067|AP	3.63343	7.56039	2.53884	22.514	0.000279677
ANAPC7|24422|AT	3.6303	27.2834	4.57795	162.602	0.00028309
ANAPC7|24421|AT	-3.63014	0.0366581	0.00615099	0.218471	0.000283265
GPR116|76429|ES	3.62874	7.50854	2.52725	22.3081	0.000284811
ITGB2|60845|AP	3.62758	10.8683	2.99453	39.4453	0.000286091
SERPINB6|75149|AP	3.6272	18.3331	3.80753	88.2732	0.000286515
SERPINB5|45716|AT	3.6269	2.29134	1.46386	3.58657	0.00028684
ZNF185|90396|AP	3.62491	6.27197	2.32409	16.926	0.000289063
SERPINB5|45717|AT	-3.62071	0.437015	0.279183	0.684074	0.000293798
MELK|86353|ES	-3.61165	0.388802	0.232853	0.649193	0.000304251
ARHGEF39|86268|AP	-3.60962	0.236317	0.107972	0.517222	0.000306644
ARHGEF39|86269|AP	3.60962	4.23161	1.93341	9.26162	0.000306644
ABCC6|34219|AT	-3.60918	0.122634	0.0392358	0.383301	0.000307164
ABCC6|34220|AT	3.60912	8.15409	2.60883	25.4862	0.000307232
APOB|52793|AT	3.58784	2.5813	1.53766	4.33328	0.000333428
FXYD3|49029|AP	-3.58598	0.311985	0.165062	0.589687	0.000335818
ETV1|78828|AP	-3.57667	0.05985	0.0127912	0.280037	0.000348004
SLC16A1|4265|AT	-3.56809	0.193269	0.0783514	0.476734	0.000359598
SLC16A1|4266|AT	3.56808	5.17413	2.0976	12.763	0.00035961
RUVBL2|50872|AD	3.56717	75.2918	7.00775	808.941	0.000360853
ZNF131|71939|RI	-3.56708	0.19726	0.080852	0.481266	0.000360974
ADAM15|7897|ES	-3.54836	0.199801	0.0820873	0.486315	0.000387642
PLEC|85511|AP	-3.54449	0.0446377	0.00799909	0.249094	0.000393373
FAXC|99934|ES	3.52705	10.7181	2.8687	40.0451	0.000420223
ZNF580|52121|AP	-3.52671	0.288486	0.144574	0.575651	0.000420751
FAM185A|81137|AD	3.52647	5.30336	2.09824	13.4044	0.000421143
COL6A3|58104|ES	3.5204	6.2779	2.25754	17.4579	0.00043089
IL15RA|10675|AP	3.5053	5.03886	2.03999	12.4462	0.000456097
TPRA1|66607|AP	3.50414	4.92481	2.01891	12.0133	0.000458085
ZNF268|25345|ES	3.50143	10.5863	2.82574	39.6602	0.000462761
ZNF707|85481|AD	3.50123	6.89281	2.3392	20.3107	0.000463115
JOSD2|51205|ES	-3.48725	0.0142929	0.0013129	0.155601	0.000488022
ZNF580|52122|AP	3.48148	3.41536	1.71052	6.81939	0.00049866
GPS1|44278|RI	-3.47585	0.228982	0.0997252	0.525771	0.000509232
IL15RA|10674|AP	-3.47039	0.201303	0.0814118	0.497753	0.000519711
DGKA|22295|AP	-3.46615	0.215712	0.0906166	0.5135	0.000527964
C12orf76|24403|AT	-3.45158	0.0887025	0.0224144	0.351031	0.000557314
LIMS1|54885|AP	3.43741	4.16598	1.84656	9.3988	0.000587314
PMP22|39341|AP	-3.43715	0.102818	0.0281011	0.376198	0.000587864
APOB|52792|AT	-3.43217	0.400509	0.23751	0.675372	0.000598775
PMP22|39340|AP	3.42844	9.67728	2.64374	35.4232	0.000607068
TFDP1|26386|AP	3.42658	24.8807	3.95772	156.416	0.000611235
HNRNPC|26552|ES	-3.41797	0.117344	0.0343448	0.400921	0.000630903
NEK2|9717|AT	3.41775	6.74147	2.25679	20.1381	0.000631409
NEK2|9718|AT	-3.41773	0.148339	0.0496585	0.443114	0.000631469
PSMF1|58475|AA	3.41379	603.717	15.2851	23845.1	0.000640664
STRAP|20588|ES	3.41004	15.3423	3.19363	73.7048	0.000649536
INTS2|42894|AD	-3.40803	0.191451	0.0739892	0.495391	0.000654349
RIC8B|24161|ES	-3.40762	0.27228	0.128841	0.575411	0.000655325
UBAP1|86151|ES	-3.40744	0.103892	0.0282437	0.38216	0.000655746
PPP2R4|87831|AP	-3.40665	0.0834713	0.0200013	0.348349	0.000657663
CENPK|72212|AT	3.40117	9.47862	2.59349	34.6422	0.000670975
CENPK|72213|AT	-3.40114	0.105503	0.0288674	0.385589	0.000671045
LRRC37A|42023|ES	-3.39598	0.0522466	0.00951029	0.287026	0.000683842
TMEM125|2153|AA	3.3927	4.62766	1.90977	11.2135	0.000692065
RTEL1|60144|AT	-3.38577	0.202464	0.0803165	0.510377	0.00070978
PLA2G6|62205|ES	-3.38552	0.296093	0.146361	0.599008	0.000710443
RTEL1|60145|AT	3.38231	4.93243	1.95636	12.4358	0.00071879
GRIK2|77097|AT	-3.37927	0.230465	0.098383	0.539873	0.000726777
GRIK2|77096|AT	3.37923	4.33897	1.85225	10.1642	0.000726898
YIPF3|76294|AA	-3.37132	0.128735	0.0390935	0.423922	0.000748088
IFNAR2|60392|ES	3.35208	75.2258	6.01523	940.764	0.000802077
TNFRSF10C|83064|AT	-3.35114	0.308475	0.155054	0.613702	0.000804809
KIF23|31390|AP	3.34334	3.2809	1.63494	6.5839	0.000827764
MTMR11|7413|AP	3.34163	3.23301	1.62445	6.43437	0.000832875
DYNC1I2|55938|AP	3.33949	9.77954	2.56505	37.2856	0.000839322
POLM|79445|RI	3.33946	8.98452	2.47673	32.5919	0.000839401
DYNC1I2|55939|AP	-3.33946	0.102256	0.0268205	0.389865	0.000839426
LOXL3|54107|AT	-3.3378	0.00656768	0.000343394	0.125612	0.000844433
LOXL3|54108|AT	3.33773	152.255	7.96038	2912.1	0.000844651
TNFRSF10C|83065|AT	3.33743	3.22778	1.62196	6.42343	0.000845572
KIF23|31389|AP	-3.33437	0.305883	0.152462	0.61369	0.000854925
MTMR11|7412|AP	-3.32747	0.310823	0.156167	0.618637	0.000876397
ANAPC15|17570|AD	-3.3242	0.218172	0.0889099	0.535361	0.000886738
FAM222B|39979|AP	3.31466	8.48373	2.39614	30.0374	0.000917543
MGAT1|75021|AP	3.30978	5.48205	2.00152	15.015	0.000933689
TSPAN4|13792|AP	3.30799	12.104	2.76248	53.0342	0.000939685
GPR126|77966|ES	3.30761	6.73629	2.17536	20.8598	0.000940951
ECT2|67659|ES	-3.30449	0.0501931	0.00851077	0.296019	0.000951483
NXNL2|86786|AT	-3.30018	0.323201	0.165254	0.632113	0.000966211
TMX2|15920|ES	-3.29081	0.190495	0.0709568	0.511417	0.000998977
MORF4L2|89776|ES	3.28868	8.56598	2.3816	30.8096	0.00100657
NXNL2|86787|AT	3.28844	3.08246	1.57582	6.0296	0.00100745
AP2B1|40319|ES	-3.2857	0.0852167	0.0196141	0.370238	0.00101728
ADAM15|7898|ES	-3.2763	0.210305	0.0827487	0.534487	0.00105176
COL18A1|60874|AP	3.26982	5.31918	1.95329	14.4851	0.00107614
CAP1|1984|ES	-3.26968	0.0262547	0.00296225	0.232698	0.0010767
AGR3|78876|ES	-3.26953	0.0253799	0.00280569	0.229583	0.00107725
COL18A1|60875|AP	-3.26635	0.188269	0.0691215	0.512798	0.00108945
IL17RC|63259|ES	3.26558	14.6758	2.92699	73.5843	0.0010924
HNRNPA1|22147|ES	3.26552	26.7113	3.71871	191.866	0.00109265
UBAP2L|7816|AD	3.25802	115.312	6.6296	2005.67	0.00112194
FN1|384489|ES	3.25724	12.4531	2.73037	56.7977	0.001125
ZNF532|45683|AP	3.25372	4.25744	1.77895	10.189	0.00113906
ANO1|17387|ES	-3.25255	0.385532	0.217082	0.684696	0.00114375
ITGB2|60844|AP	-3.24907	0.127675	0.0368872	0.441913	0.00115782
DBF4B|41887|AA	3.23672	5.61413	1.97498	15.9589	0.0012091
CDADC1|25882|AA	-3.23508	0.0427964	0.00634233	0.288779	0.0012161
MTMR14|63114|ES	-3.23385	0.0854601	0.0192455	0.379488	0.00122135
UBTF|41828|AP	3.22334	44.367	4.42138	445.208	0.00126707
FAM222B|39980|AP	-3.22045	0.124184	0.0348911	0.441994	0.00127988
ACOT7|390|AP	-3.21847	0.15389	0.0492314	0.481037	0.00128878
HNRNPA1|301521|ES	3.21431	27.8571	3.66328	211.837	0.00130757
RBP5|20077|AT	-3.2142	0.0803706	0.0172761	0.373895	0.00130807
RBP5|20078|AT	3.21418	12.4421	2.67449	57.8823	0.00130819
XBP1|61563|RI	-3.21036	0.0893767	0.0204613	0.390404	0.00132567
PARP6|31526|ES	-3.20097	0.225252	0.0904286	0.561088	0.00136963
IP6K2|64744|RI	-3.19702	0.232101	0.094798	0.56827	0.00138856
ZNF131|71921|AP	3.19471	5.06858	1.87256	13.7194	0.00139972
FN1|57398|ES	3.19199	7.73815	2.20288	27.1821	0.00141296
SNAPC5|31277|ES	3.19035	3.36097	1.59601	7.07772	0.00142102
DYSF|53938|ES	-3.18867	0.139352	0.0414982	0.467947	0.00142928
KIF4A|89372|AT	-3.18845	0.260963	0.114274	0.595953	0.00143037
KIF4A|89373|AT	3.18842	3.83189	1.67796	8.75076	0.00143054
APP|60287|ES	-3.18759	0.0296408	0.00340641	0.257919	0.00143463
DNAJC19|67760|ES	3.18664	274.744	8.68661	8689.71	0.00143935
DCTN1|54042|AP	3.18557	15.7139	2.88572	85.5685	0.0014447
MFSD5|21985|AP	3.17611	14.8439	2.80924	78.4339	0.00149266
EXOSC9|70503|AA	3.17475	62.4397	4.86423	801.506	0.00149966
CAPZB|907|ES	-3.17157	0.0962273	0.0226463	0.408883	0.00151618
PPFIBP2|14201|AP	-3.17101	0.305401	0.146715	0.63572	0.00151909
TPM2|86278|ME	-3.17047	0.0554735	0.009283	0.3315	0.00152192
RAD51C|42711|AT	3.16844	7.20181	2.12342	24.4257	0.00153262
ATP8B3|46543|AT	-3.16787	0.457831	0.282347	0.742381	0.0015356
ATP8B3|46544|AT	3.16784	2.1842	1.34701	3.54171	0.00153574
TRMT2A|61135|RI	3.16694	7.48093	2.15318	25.9915	0.00154053
MGAT1|75018|AP	-3.16578	0.0421476	0.00593411	0.299357	0.0015467
NEIL3|71226|AT	-3.16537	0.265543	0.116833	0.603537	0.00154883
NEIL3|71227|AT	3.16535	3.76583	1.65688	8.55913	0.00154894
ZNF185|90395|AP	-3.16163	0.145128	0.0438635	0.480175	0.00156887
SEPT4|42701|ES	3.15986	4.95114	1.83569	13.354	0.00157848
MFSD5|21984|AP	-3.15861	0.0609005	0.0107266	0.345766	0.00158524
KLHL8|69859|ES	3.1581	11.6238	2.53616	53.2743	0.00158802
HPS4|61503|RI	-3.14619	0.324204	0.160722	0.653974	0.0016541
SLC44A1|87112|AT	-3.14518	0.0130161	0.00086995	0.194746	0.00165985
SLC44A1|87113|AT	3.14514	76.8176	5.13443	1149.29	0.0016601
UPF3B|89980|ES	-3.14513	0.191939	0.0686196	0.536879	0.00166011
ABLIM3|74022|ES	-3.14466	0.294234	0.137261	0.630724	0.00166281
LOH12CR1|20505|AP	3.14243	4.57361	1.77194	11.8051	0.00167552
FBLN2|63511|ES	-3.1301	0.215327	0.0823201	0.563235	0.00174747
HNRNPC|26556|ES	-3.12948	0.151368	0.0463979	0.493822	0.00175113
TAZ|90600|AD	-3.12905	0.130222	0.0363199	0.466902	0.00175373
NSFL1C|58506|ES	3.12802	49.099	4.28032	563.207	0.00175986
RAD17|72365|ES	-3.1235	0.149493	0.0453631	0.492648	0.00178713
FN1|57395|ES	3.11995	78.6128	5.06682	1219.69	0.00180884
SMAP1|76647|ES	-3.11972	0.102884	0.0246523	0.42938	0.00181026
XRCC3|29506|ES	-3.11842	0.283766	0.12857	0.626298	0.00181821
CLASP2|63869|AP	-3.11566	0.0313425	0.00354895	0.276801	0.00183532
LOH12CR1|20506|AP	-3.11272	0.220967	0.0854036	0.571716	0.00185372
MARK2|16540|ES	-3.107	0.218998	0.0840186	0.570827	0.00188994
CTNNBIP1|580|AP	3.10402	5.38481	1.8599	15.5902	0.00190908
RAD51C|42712|AT	-3.10353	0.150592	0.0455576	0.497786	0.00191228
ZHX1|85052|AD	3.10304	5.7129	1.90023	17.1754	0.00191543
TPM2|98133|ES	-3.1023	0.409589	0.233044	0.719876	0.00192023
FLI1|19413|AP	-3.09794	0.125548	0.0337799	0.466621	0.00194873
FRG1B|58883|ES	3.09508	2.93648	1.48448	5.80871	0.0019676
CLK4|74871|ES	3.09136	16.6243	2.79753	98.7902	0.00199243
SNAP47|10055|AP	-3.08996	0.115665	0.0294437	0.454373	0.0020018
TMUB2|41790|ES	-3.08888	0.360647	0.188817	0.688849	0.00200916
DPP8|31169|ES	-3.08212	0.264636	0.113632	0.616304	0.00205535
PCDH7|68994|AT	-3.07572	0.383125	0.207888	0.706077	0.00209997
ARHGEF4|55356|AT	-3.07466	0.335593	0.167317	0.673111	0.00210741
ARHGEF4|55355|AT	3.07456	2.97969	1.48559	5.97647	0.00210812
ATP5J|60271|AD	-3.07195	0.0732502	0.0138208	0.388225	0.00212668
CLSPN|1731|AT	-3.07019	0.25385	0.105796	0.609096	0.0021392
CLSPN|1730|AT	3.07018	3.93932	1.64177	9.45215	0.00213931
WDR62|49339|RI	-3.06302	0.298775	0.13792	0.647233	0.00219113
UACA|31439|AP	3.06228	3.14125	1.50987	6.53529	0.00219656
GNB2|80984|AP	-3.06146	0.0999185	0.0228673	0.436594	0.00220259
FMNL3|21603|ES	3.0554	4.04327	1.65017	9.90689	0.00224763
CHORDC1|18269|ES	-3.05365	0.0634408	0.0108063	0.372442	0.00226073
NAV2|14696|AP	3.04913	2.65014	1.41643	4.95844	0.00229507
UNG|24278|AP	-3.04161	0.2944	0.133885	0.64736	0.00235318
CLDND1|65783|ES	3.03728	32.9276	3.45361	313.94	0.00238726
UNG|24277|AP	3.03548	3.38463	1.54033	7.43719	0.00240157
LY6K|85355|RI	-3.03261	0.31881	0.152288	0.667416	0.00242445
IGSF9|8424|AA	3.03237	25.6336	3.14942	208.636	0.00242639
PCDH7|68993|AT	3.0302	2.57526	1.39668	4.74837	0.0024439
PPFIBP1|20893|ES	-3.03012	0.0984212	0.021968	0.440946	0.00244455
PSTPIP1|31973|ES	3.02815	3.01924	1.47667	6.17319	0.00246055
SNAP47|10056|AP	3.0276	8.38634	2.11681	33.2247	0.00246507
EIF1AD|16974|AA	-3.0262	0.147648	0.0427724	0.509671	0.00247649
ST3GAL3|2299|ES	3.02578	9.70893	2.22703	42.3268	0.0024799
RPS24|12295|ES	-3.02131	0.369628	0.193806	0.704955	0.00251682
OSBPL5|13951|AP	3.01952	2.44497	1.3685	4.36818	0.00253173
SETD4|60521|AA	3.01653	3.26405	1.51338	7.0399	0.00255685
NUDT6|70523|AP	3.0151	3.24497	1.50973	6.97465	0.00256891
FLI1|19416|AP	3.01395	7.638	2.03601	28.6536	0.00257869
ENOSF1|44471|ES	-3.00972	0.285076	0.1259	0.645501	0.0026149
CHRNB1|38958|AP	-3.00843	0.296613	0.134377	0.654717	0.00262604
MCM7|80880|AP	-3.00774	0.260376	0.108339	0.625775	0.00263195
MCM7|80881|AP	3.0077	3.84052	1.59799	9.23009	0.00263232
SH3BP2|68592|AP	3.00312	4.46559	1.68167	11.8581	0.00267225
ATP5J|60270|AD	-3.00251	0.184787	0.0613721	0.556378	0.00267762
WIPI2|78656|ES	3.00236	7.28414	1.99256	26.6284	0.00267892
TMEM161B|72731|AT	-3.00005	0.171246	0.0540676	0.54238	0.00269934
TMEM161B|72730|AT	3.00004	5.83951	1.84371	18.4952	0.00269942
SH3BGR|60639|AP	-2.99932	0.379501	0.201484	0.7148	0.00270586
FN1|384487|ES	2.99771	7.1483	1.97564	25.8641	0.00272017
STAMBPL1|12469|AP	-2.99546	0.251921	0.102213	0.620903	0.0027403
WDR20|29353|ES	-2.99501	0.0699836	0.0122786	0.39888	0.00274435
PDCD2|78501|RI	-2.9888	0.203485	0.0716292	0.578064	0.00280074
H3F3A|10005|AP	2.98776	3.38086	1.5205	7.5174	0.00281032
MARK2|16537|AP	2.98709	5.28724	1.77291	15.7678	0.00281643
HSD17B6|22505|AP	2.98668	6.32258	1.88503	21.2065	0.00282029
HPS4|61507|ES	2.98546	4.51879	1.67879	12.1632	0.00283154
ZSWIM7|39393|RI	-2.98536	0.124038	0.0315101	0.488268	0.00283243
BDKRB2|29187|AA	-2.98464	0.310629	0.144147	0.669389	0.00283914
NIPA1|29687|AP	2.98314	5.22692	1.76339	15.4933	0.00285312
UACA|31438|AP	-2.97977	0.324732	0.154963	0.680492	0.00288465
EVC|68699|AT	-2.97824	0.0925306	0.0193198	0.443168	0.00289912
NAT6|64988|AP	2.97468	23.8365	2.94986	192.612	0.00293294
CD86|66418|AP	2.97195	52.1772	3.84436	708.171	0.00295914
COL16A1|1493|ES	2.96865	3.99914	1.60153	9.98614	0.00299115
ZNF395|83210|AP	-2.96843	0.257021	0.104806	0.630302	0.0029933
SLC9B2|70169|AP	2.96402	2.70007	1.4	5.20744	0.00303653
DGKZ|15541|AP	-2.95884	0.205972	0.0723215	0.586609	0.00308801
SUPT4H1|42665|AD	-2.95723	0.127384	0.0325096	0.499135	0.00310415
IMMP1L|14819|ES	2.95685	4.56622	1.66865	12.4953	0.00310796
FAM198B|70976|AP	-2.95668	0.220654	0.0810328	0.600843	0.00310974
DGKZ|15540|AP	2.95619	4.13683	1.61367	10.6052	0.00311463
CYTH1|43890|ES	-2.94523	0.199925	0.0684878	0.583606	0.0032272
RFXANK|48608|ES	-2.94186	0.0377875	0.00426119	0.335093	0.00326247
ETV1|78827|AP	2.94094	3.80597	1.56178	9.27493	0.00327215
SHC1|7855|AP	2.94011	3.12337	1.46182	6.67349	0.00328092
SHC1|7854|AP	-2.94008	0.32017	0.149848	0.684087	0.00328125
VEGFA|76328|ES	-2.93924	0.181921	0.0583918	0.566778	0.00329022
TMC7|34280|AT	2.93767	8.73007	2.05678	37.0552	0.00330687
TMC7|34279|AT	-2.93763	0.114551	0.0269879	0.486213	0.00330727
PFKM|21416|AP	2.93702	9.30097	2.0999	41.1962	0.00331384
UIMC1|74683|AP	2.93656	19.6153	2.69074	142.994	0.00331871
ICAM3|47503|RI	2.93381	3.61175	1.53154	8.51741	0.00334832
CCDC90B|18069|AD	-2.93359	0.114753	0.0270136	0.487467	0.00335061
LEMD2|75766|AP	2.93299	2.98685	1.43765	6.20544	0.00335717
LEMD2|75767|AP	-2.93285	0.334822	0.16116	0.695619	0.00335868
YPEL3|36075|RI	-2.93212	0.351688	0.174899	0.707175	0.00336659
PLS3|89921|AP	-2.93169	0.0670756	0.0110172	0.408373	0.0033712
KIF27|86703|ES	2.9304	2.77259	1.40174	5.48409	0.0033853
KDM5A|19596|AT	2.92735	17.4473	2.57245	118.334	0.00341863
KDM5A|19597|AT	-2.9272	0.0573238	0.00845191	0.38879	0.00342026
NME6|64588|ES	2.92349	14.5131	2.41488	87.222	0.00346127
D2HGDH|58424|AA	2.92288	10.1729	2.1473	48.1945	0.00346812
MEF2A|32719|ES	-2.92241	0.0771991	0.0138539	0.430182	0.00347328
ETV4|41710|AP	-2.92131	0.350573	0.173525	0.708265	0.00348562
ATE1|91855|ME	2.92129	6.79845	1.879	24.5976	0.00348582
SIX1|27781|AP	-2.92123	0.144214	0.0393328	0.528763	0.00348652
ZNF395|83211|AP	2.91989	4.0095	1.57859	10.1839	0.00350158
TM4SF19|68240|AT	2.91978	4.03428	1.58173	10.2896	0.00350274
TBCE|10349|ES	-2.91736	0.0358366	0.00382898	0.335405	0.00353006
PRKAG2|82384|AP	2.91367	3.37382	1.4889	7.645	0.00357204
FOXP4|76112|AA	2.91095	24.2658	2.83445	207.74	0.00360329
PLS3|89920|AP	2.90801	14.6243	2.39789	89.1912	0.00363735
ZDHHC11|71450|AT	-2.90751	0.2263	0.0831142	0.616161	0.00364318
FAM115A|82126|AD	2.90515	14.8414	2.40512	91.5827	0.0036708
CACNB1|40627|AT	2.90427	24.3506	2.82367	209.993	0.00368115
CACNB1|40626|AT	-2.90424	0.0410675	0.00476213	0.354157	0.00368142
TRPM7|30600|AA	-2.90178	0.129728	0.0326548	0.515373	0.00371045
ARHGAP27|41961|AP	-2.90171	0.3479	0.170502	0.709871	0.00371127
ZNF85|48735|AT	2.89833	3.74756	1.53376	9.15672	0.00375154
ZNF85|48734|AT	-2.89833	0.26684	0.109209	0.651992	0.00375154
FAM47E|69602|AT	-2.89728	0.102762	0.0220472	0.478973	0.00376409
FAM47E|69601|AT	2.89724	9.73086	2.08772	45.3555	0.00376464
FOXK1|78642|AP	2.89579	3.94834	1.55862	10.002	0.0037821
NEK11|66784|ES	-2.8952	0.0375158	0.00406442	0.346282	0.00378922
IFI44|91013|ES	2.89429	48.7054	3.50572	676.671	0.00380022
CTNNB1|64249|RI	-2.89354	0.0850815	0.0160306	0.451564	0.0038092
NME6|64589|AA	-2.89104	0.0718844	0.0120641	0.428324	0.00383968
MYH11|34188|ES	-2.89071	0.174495	0.0534191	0.569993	0.00384367
MORF4L2|89774|ES	2.89035	14.4269	2.36119	88.1485	0.00384809
SEC14L2|61738|AT	2.88977	5.68772	1.74948	18.4914	0.00385519
SEC14L2|61736|AT	-2.88976	0.175821	0.0540808	0.571607	0.00385536
EIF4H|80063|ES	2.88924	6.76377	1.84934	24.7378	0.00386172
FOXK1|78641|AP	-2.88919	0.254158	0.100355	0.643678	0.00386238
SLC25A40|80344|ES	2.88829	4.45033	1.61585	12.257	0.00387338
FAM115A|82127|AD	2.88398	6.50193	1.82178	23.2054	0.00392684
NXF1|16435|RI	-2.88314	0.216307	0.0763925	0.612478	0.00393728
OBFC1|13029|AP	2.88232	8.88779	2.01196	39.2617	0.00394754
CTCFL|59903|AT	2.88066	3.12969	1.44002	6.80197	0.00396843
BMP1|82995|AA	-2.87622	0.163192	0.0474462	0.561301	0.00402471
FLNB|65419|ES	-2.87117	0.268015	0.109094	0.658444	0.00408958
TEP1|26436|ES	2.87094	15.4328	2.38289	99.9507	0.00409257
TMEM205|47657|RI	-2.87061	0.308924	0.138528	0.688914	0.00409683
PPM1N|50471|AP	-2.86899	0.246868	0.0949343	0.641957	0.0041179
ACPL2|67056|AP	-2.86817	0.250569	0.0973158	0.645165	0.0041286
LIMK1|80059|AP	2.86643	7.12676	1.86086	27.2942	0.00415133
RNLS|12466|ES	-2.86516	0.0969869	0.0196588	0.478486	0.00416795
DBNDD2|59534|AP	-2.8646	0.109033	0.0239363	0.496663	0.0041753
COMMD5|85672|AP	-2.86408	0.0737826	0.0123956	0.439179	0.00418219
PDE5A|70465|AP	2.85838	3.03501	1.41758	6.4979	0.00425811
ENOSF1|44470|AA	-2.85752	0.336724	0.159601	0.71042	0.00426962
DCAF8|8452|AD	-2.85732	0.115561	0.0262996	0.507774	0.00427236
UBALD1|33764|AP	-2.85666	0.29757	0.129544	0.683536	0.00428122
DPP8|31171|ES	-2.85406	0.119683	0.0278542	0.51425	0.00431645
FBXO5|78210|AP	-2.85355	0.274646	0.113056	0.667194	0.00432334
COMMD5|85671|AP	2.84928	13.3665	2.24622	79.5395	0.00438183
FHL2|54832|ES	-2.84886	0.112176	0.0249029	0.505302	0.00438756
QKI|78405|AT	2.84495	8.07397	1.91501	34.0411	0.00444181
QKI|78404|AT	-2.84489	0.123861	0.0293778	0.522214	0.00444262
RNF43|42675|ES	2.8448	4.85564	1.63474	14.4226	0.0044439
PIP5K1C|46724|ES	-2.84356	0.192903	0.0620508	0.599694	0.00446132
GGT1|61432|RI	-2.84202	0.0157251	0.000897212	0.275607	0.00448289
NUMA1|17518|ES	-2.8401	0.08506	0.0155283	0.465937	0.00450998
TANGO2|61112|AP	-2.83963	0.0363166	0.00368353	0.358053	0.00451661
KLC1|29477|ES	2.83951	22.5305	2.62437	193.427	0.00451828
RFWD2|9057|AD	-2.8392	0.0468893	0.00567135	0.38767	0.00452269
USP1|3252|AP	-2.83554	0.0926096	0.0178811	0.479643	0.00457487
TRNT1|62977|AT	2.83492	52.0508	3.3865	800.025	0.00458369
PCNA|58649|AP	2.8349	99.904	4.14128	2410.08	0.00458393
PRKAG2|82385|AP	-2.83474	0.376504	0.191625	0.739753	0.00458635
C16orf93|36186|AA	-2.83453	0.299475	0.130102	0.689345	0.00458933
SIX1|27780|AP	2.83448	6.5701	1.78749	24.1491	0.00459004
USP1|3251|AP	2.83296	10.7731	2.08029	55.7908	0.00461193
ANAPC11|44222|AD	2.83195	19.9869	2.51486	158.847	0.00462649
TBXAS1|81965|AP	2.83026	2.80404	1.37307	5.72632	0.00465101
HS2ST1|3691|AT	2.82905	49.1711	3.30897	730.679	0.00466869
C18orf56|44456|AT	2.82556	3.52368	1.47085	8.44157	0.00471983
BATF2|16724|AP	2.8231	17.8288	2.41278	131.742	0.00475622
DCTN1|54043|AP	-2.81829	0.0612617	0.00878509	0.4272	0.00482801
UBALD1|33763|AP	2.81758	3.31299	1.43994	7.62245	0.00483872
FANCM|27405|AT	2.81612	5.47146	1.67648	17.857	0.00486079
ZFYVE20|63554|ES	2.81558	6.20727	1.74161	22.1234	0.004869
HS2ST1|3692|AT	-2.81309	0.0185393	0.00115193	0.298376	0.00490675
ABI1|11032|ES	2.81307	3.98636	1.52102	10.4476	0.00490711
ANAPC11|44210|ES	2.81183	8.32863	1.90062	36.4965	0.00492603
CD86|66417|AP	-2.8102	0.0251381	0.00192597	0.328106	0.00495104
ZNF655|80659|AP	-2.80997	0.0620308	0.00892171	0.431287	0.00495454
ZNF655|80660|AP	2.80993	16.1203	2.31854	112.082	0.00495524
C2orf43|52786|AT	-2.80564	0.0244263	0.00182663	0.326638	0.00502162
MYL6B|22371|RI	-2.80539	0.0921795	0.0174294	0.487512	0.00502562
FANCM|27406|AT	-2.80352	0.183991	0.0563392	0.600873	0.00505473
TEF|62422|AP	-2.80221	0.30957	0.136326	0.702975	0.00507536
H3F3A|10007|AP	-2.80205	0.285664	0.118916	0.686231	0.00507784
PSPC1|25404|AT	-2.8002	0.0717445	0.0113478	0.453591	0.00510708
FBXO5|78211|AP	2.79983	3.56425	1.46411	8.67683	0.00511294
C18orf56|44455|AT	-2.79739	0.288144	0.120501	0.689016	0.00515173
SIRT3|13596|AD	-2.79589	0.0247995	0.00185748	0.331102	0.00517562
TTLL3|63213|AD	-2.79519	0.0283289	0.00232782	0.344756	0.00518685
IRF3|50995|ES	-2.79368	0.249037	0.0939073	0.660431	0.00521125
OBFC1|13028|AP	-2.79347	0.110586	0.0235906	0.518397	0.00521457
VRK3|51144|AT	2.79303	11.2393	2.05779	61.3878	0.00522169
SREK1|72274|ES	-2.78991	0.323131	0.14612	0.714577	0.00527221
ZNF273|79842|AT	2.7872	5.98684	1.70087	21.0729	0.00531661
ZNF273|79843|AT	-2.78719	0.167033	0.0474544	0.587937	0.00531666
HSF1|85559|ES	-2.78507	0.0628475	0.00896593	0.440535	0.00535164
TNFRSF12A|33347|ES	-2.78452	0.372106	0.185554	0.746217	0.00536064
DIAPH1|73806|ES	2.78293	3.26874	1.41942	7.52748	0.00538712
ILVBL|48055|AP	2.78197	12.9112	2.12944	78.2836	0.00540296
GPHN|28036|ES	-2.78099	0.295459	0.125117	0.697712	0.0054194
LIMK1|80060|AP	-2.78022	0.145052	0.03719	0.565746	0.00543217
MCF2L|26316|AP	-2.77958	0.0472688	0.00549514	0.406603	0.00544287
TBXAS1|81964|AP	-2.77906	0.364279	0.178703	0.74257	0.00545158
CSNK1A1|74045|AD	2.77892	11.6721	2.06296	66.0403	0.00545406
FAM198B|70975|AP	2.77883	4.18414	1.52467	11.4825	0.00545552
EPS8|20582|AP	2.77835	5.22827	1.62779	16.7926	0.00546356
PTCD2|72469|AD	-2.77803	0.340789	0.159457	0.728329	0.00546895
ASAP2|52611|ES	-2.77673	0.324741	0.14681	0.718324	0.00549088
SLC9B2|70167|AP	-2.77607	0.422993	0.230417	0.776515	0.0055021
KPNA5|77336|AT	2.77602	5.29342	1.63213	17.168	0.0055028
KPNA5|77335|AT	-2.77599	0.188917	0.0582492	0.612709	0.0055034
PKP4|55680|ES	-2.77434	0.0910487	0.016751	0.494888	0.00553143
HIGD1B|41897|AP	2.77397	2.49745	1.30811	4.76817	0.00553765
RRBP1|58743|ES	-2.77265	0.10099	0.0199717	0.510676	0.00556013
PIWIL4|18357|AP	-2.77155	0.0261275	0.00198478	0.343939	0.00557896
SPATA33|38107|AT	2.77025	4.09072	1.5099	11.0829	0.00560133
SPATA33|38106|AT	-2.77022	0.24446	0.0902309	0.662306	0.00560192
GAS7|39260|AP	2.76862	3.16251	1.39975	7.14521	0.00562941
BCAP31|90464|AP	2.76567	6.9215	1.757	27.2665	0.00568056
BCAP31|90465|AP	-2.76567	0.144477	0.036675	0.569153	0.00568056
WDR55|73716|RI	-2.76563	0.0137475	0.000658886	0.286839	0.00568127
WHSC1|68534|RI	-2.76417	0.27708	0.111527	0.688385	0.0057067
C6orf163|76953|AP	-2.76385	0.298759	0.126838	0.703709	0.00571236
SIPA1|16889|AP	-2.76365	0.170124	0.0484427	0.597451	0.00571593
KITLG|23613|ES	2.76315	7.58923	1.80241	31.9552	0.00572464
GABARAPL1|20354|AD	-2.76217	0.397978	0.206981	0.765224	0.00574181
POLM|79450|ES	2.76117	6.62681	1.73108	25.3683	0.00575954
ARGLU1|26231|AP	-2.75959	0.0309097	0.0026164	0.365162	0.00578736
ARGLU1|26232|AP	2.75953	32.3497	2.7383	382.174	0.00578845
SLC3A1|53421|AT	-2.75864	0.0945766	0.0177051	0.505207	0.00580416
B4GALT4|66291|ES	-2.75851	0.0699071	0.0105569	0.46292	0.00580652
BAZ1A|27173|AP	2.75846	28.132	2.62726	301.231	0.00580745
BAZ1A|27172|AP	-2.75839	0.0355494	0.00331996	0.380655	0.00580862
SMARCC2|22393|ES	-2.7583	0.0886937	0.0158598	0.496007	0.00581028
MFSD12|46699|ES	-2.75666	0.221315	0.0757386	0.646699	0.00583947
LPHN2|3565|ES	2.75647	2.9683	1.36942	6.434	0.00584282
C6orf163|76954|AP	2.75607	3.3234	1.41469	7.80732	0.00585
KANSL3|54567|AA	2.75521	3.86955	1.47781	10.1322	0.0058654
SH3BGR|60637|AP	2.75412	2.39973	1.28713	4.47408	0.00588498
MICAL3|61013|AT	-2.7534	0.0458002	0.00510066	0.411253	0.00589805
C3orf55|67410|AT	-2.75201	0.14508	0.036687	0.573727	0.00592302
ATP2C1|66756|AP	-2.75082	0.429403	0.235115	0.784242	0.00594471
ESCO2|83184|AT	-2.7497	0.174684	0.0503658	0.605856	0.00596502
ESCO2|83185|AT	2.74965	5.72446	1.65051	19.8541	0.00596581
ALDH3B1|17270|AP	2.74922	4.12813	1.50236	11.3432	0.00597373
DDX50|11971|ES	-2.74921	0.0597097	0.0080069	0.445272	0.00597391
SLC3A2|16462|AP	2.74842	7.55237	1.78609	31.9348	0.00598825
C16orf59|33269|RI	-2.74803	0.26177	0.100639	0.680887	0.00599553
COQ10A|22414|AP	2.74797	3.70226	1.4555	9.41718	0.00599653
C2orf43|52783|AT	2.74495	33.8831	2.73864	419.21	0.00605208
CPNE1|59192|ES	-2.74249	0.072049	0.0109955	0.472108	0.00609749
SRSF11|3373|AP	-2.74211	0.103116	0.0203276	0.523078	0.0061046
WDR24|32954|ES	-2.74169	0.0656974	0.00938087	0.460102	0.00611247
WDR66|24919|AT	2.7415	2.14657	1.24329	3.70609	0.00611596
WDR66|24918|AT	-2.74047	0.465986	0.269895	0.804545	0.00613521
PROM2|54499|AD	2.7402	28.6744	2.60018	316.218	0.00614016
CLPP|47023|AP	-2.73982	0.0397473	0.00395647	0.399309	0.0061472
WIZ|48090|ES	-2.73831	0.199494	0.062929	0.632426	0.00617553
SCNM1|7563|AP	-2.73611	0.0288388	0.00227409	0.365717	0.00621703
SCNM1|7564|AP	2.73597	34.6672	2.73381	439.612	0.00621972
COQ10A|22415|AP	-2.73588	0.259894	0.0989834	0.682388	0.00622132
FTO|36427|AP	2.73583	8.71302	1.84768	41.0875	0.00622223
NAA35|86739|AP	-2.73545	0.192468	0.0591012	0.626786	0.00622952
ERICH1|82553|AT	2.73519	15.8608	2.1888	114.933	0.00623435
ERICH1|82554|AT	-2.73519	0.0630487	0.00870075	0.456874	0.00623444
MICAL3|61012|AT	2.73398	9.89128	1.91322	51.1375	0.0062574
CASP8|56830|AA	2.73288	6.95727	1.73085	27.9653	0.00627831
PCNA|58648|AP	-2.73209	0.0110878	0.000438775	0.280187	0.00629346
SAC3D1|16732|RI	2.73155	3.87706	1.46634	10.2511	0.00630374
ATG5|77115|AP	2.73007	13.453	2.08171	86.9399	0.00633212
ATG5|77114|AP	-2.73002	0.074336	0.0115027	0.480397	0.00633311
RDM1|40348|AT	2.72992	2.64928	1.31625	5.3323	0.00633506
HIGD1B|41896|AP	-2.72838	0.407514	0.213838	0.776607	0.00636459
BRIP1|42892|AT	-2.72834	0.046709	0.00517051	0.421956	0.00636547
BRIP1|42893|AT	2.7282	21.4044	2.36951	193.351	0.00636801
HSPD1|56686|AP	2.72811	5.41662	1.60914	18.2332	0.00636992
TRAPPC6B|27360|ES	-2.72721	0.0548573	0.00681018	0.441886	0.00638733
TNC|87351|ES	2.72712	2.27255	1.25977	4.09957	0.00638892
NUDT6|70521|AP	-2.72639	0.352265	0.166387	0.745795	0.00640323
PKMYT1|33325|AP	2.72597	3.44825	1.41601	8.39711	0.00641127
CLPP|47024|AP	2.7249	18.1737	2.25711	146.33	0.00643204
ZNF331|51729|ES	-2.72298	0.0255167	0.00182002	0.357744	0.00646967
RDM1|40349|AT	-2.72252	0.378172	0.187786	0.761578	0.0064787
CRYZ|3467|ES	-2.72205	0.165836	0.0454803	0.604692	0.00648775
HPCAL1|52659|ES	2.72094	5.28166	1.59272	17.5146	0.00650972
MORF4L2|89780|ES	2.71886	16.5065	2.18714	124.576	0.00655069
TMUB2|41816|AD	2.7179	7.52097	1.75536	32.2242	0.00656973
STK40|1774|ES	2.71776	4.7982	1.54848	14.868	0.00657262
RAB11FIP3|32895|ES	2.71689	3.87621	1.45858	10.3011	0.00658988
ZNF576|50217|RI	-2.71606	0.0594435	0.00775304	0.45576	0.00660644
PTPN6|20022|AP	2.71494	2.79607	1.331	5.8738	0.00662873
ODF2|87760|AA	-2.7128	0.0671139	0.00953233	0.472527	0.00667177
TRIM41|75050|RI	-2.71221	0.0893609	0.0156027	0.511795	0.00668366
NUB1|82370|AD	-2.71084	0.042951	0.00441164	0.418164	0.0067113
PTPN6|20023|AP	-2.70878	0.358312	0.170507	0.752975	0.00675319
CRAT|87829|ES	-2.70654	0.211292	0.0685473	0.651291	0.00679891
ALDH3B1|17271|AP	-2.7064	0.240871	0.0859162	0.675294	0.00680163
NSRP1|40086|ES	-2.70629	0.461855	0.263957	0.808127	0.00680406
REEP5|72996|ES	-2.70433	0.154157	0.0397591	0.597706	0.00684431
FBXO4|71888|ES	2.70406	96.0882	3.51224	2628.79	0.00684985
LINC00908|45829|AT	2.70402	8.73105	1.81531	41.9936	0.00685064
TCF4|45613|AD	2.7031	6.01155	1.63742	22.0706	0.00686953
SLC20A2|83730|AP	2.70296	4.20286	1.48389	11.9039	0.00687251
C1orf86|250|ES	-2.7021	0.0969622	0.0178458	0.526829	0.00689034
EXOSC3|86446|ES	2.6979	97.9281	3.50396	2736.88	0.00697777
COPS7B|57936|AP	2.69634	5.31361	1.578	17.8926	0.00701052
CYTH1|43891|ES	-2.69549	0.232728	0.0806243	0.671784	0.00702847
RANGRF|39168|RI	-2.69438	0.0265152	0.00189105	0.371783	0.00705207
TDRD3|26021|AA	-2.69379	0.142731	0.0346226	0.588409	0.00706445
PAICS|69357|AP	2.69307	14.3083	2.06335	99.2207	0.00707979
TTC13|10257|AA	-2.69267	0.136456	0.0320158	0.581596	0.00708822
GOLGA8M|29752|AT	-2.69131	0.227217	0.0772263	0.668524	0.0071172
ALPK1|70372|AA	-2.68881	0.184611	0.0538777	0.632568	0.00717071
C19orf55|49288|AT	-2.68866	0.0504852	0.00572539	0.445166	0.00717385
C19orf55|49287|AT	2.68863	19.8069	2.24626	174.652	0.00717456
COPS7B|57937|AP	-2.68729	0.188875	0.0560086	0.636932	0.00720342
FNBP1|87879|ES	2.68698	4.25701	1.47985	12.246	0.00721017
ZNF738|48767|ES	2.68341	3.84993	1.43826	10.3055	0.00728758
KANK3|47222|AT	-2.68151	0.331088	0.147591	0.742721	0.00732913
NPDC1|88260|AP	-2.67971	0.379532	0.186856	0.770885	0.00736856
NPDC1|88261|AP	2.67969	2.6348	1.2972	5.35168	0.00736912
MARK2|16536|AP	-2.67892	0.210257	0.067183	0.658026	0.00738599
NAA35|86740|AP	2.67804	5.03276	1.54234	16.4223	0.00740533
STAMBPL1|12468|AP	2.67715	2.87915	1.32749	6.24447	0.00742522
MUC1|8017|AA	-2.67686	0.139168	0.0328434	0.589697	0.00743155
HMGA2|22881|AT	-2.67661	0.399682	0.204205	0.782279	0.00743721
GALK2|30518|AP	2.67598	5.17992	1.55286	17.2788	0.00745115
RCAN2|76415|AP	2.67585	2.11534	1.22194	3.66191	0.00745395
GK5|67108|ES	-2.67577	0.384781	0.191156	0.774532	0.00745584
ADAL|30232|AT	-2.67526	0.169494	0.0461754	0.622151	0.00746721
ADAL|30234|AT	2.67521	5.89972	1.60727	21.6558	0.00746833
AKAP8L|48076|ES	-2.6742	0.223168	0.0743417	0.66993	0.00749077
TEF|62421|AP	2.67382	3.04796	1.34654	6.89918	0.00749925
MAP1LC3A|59029|AP	2.67362	2.30016	1.249	4.23597	0.00750375
CDK18|9553|AD	2.67307	8.56109	1.77327	41.3316	0.00751598
SPECC1|39792|AT	-2.67301	0.0908965	0.0156642	0.527454	0.00751743
QKI|78411|AA	-2.67298	0.199481	0.061172	0.650502	0.00751805
SPECC1|39790|AT	2.67282	10.9997	1.89557	63.8293	0.00752176
TEP1|26437|ES	2.67163	3.47992	1.394	8.68712	0.0075484
SZRD1|808|ES	-2.67084	0.105635	0.0202973	0.549762	0.00756622
TUBB6|44667|AT	2.6703	10.6817	1.87773	60.7639	0.00757831
PPM1N|50469|AP	2.67001	3.47728	1.39295	8.68049	0.0075848
ACPL2|67058|AP	2.66861	3.03894	1.34334	6.87476	0.00761653
CASP8|56813|AP	2.66851	6.51174	1.64458	25.7834	0.00761884
PRR5|62619|ES	-2.66732	0.27884	0.109093	0.712708	0.00764582
SCLT1|70588|AT	2.66675	5.38788	1.56261	18.5774	0.00765897
MLF1IP|71315|ES	2.66625	12.7714	1.96355	83.0681	0.00767018
C2CD5|20732|AA	-2.66581	0.152109	0.0380939	0.607371	0.0076804
HYLS1|19361|AP	-2.66205	0.297793	0.122061	0.726527	0.00776674
BCL2L13|60987|AT	-2.65986	0.0299372	0.0022562	0.397231	0.00781743
BCL2L13|60986|AT	2.65986	33.4033	2.51743	443.222	0.00781743
ZNF552|52343|AD	2.65712	5.33042	1.55125	18.3164	0.00788122
ZNF691|2137|ES	2.65492	3.20487	1.35644	7.57215	0.00793282
PHLDB2|66059|AP	2.65447	2.45012	1.26423	4.74842	0.00794342
MAP1LC3A|59028|AP	-2.65444	0.437329	0.237461	0.805426	0.00794407
CREBZF|18139|RI	2.65418	5.42162	1.55603	18.8904	0.00795004
HMGA2|22880|AT	2.65312	2.11621	1.21634	3.68183	0.00797517
TANGO2|61114|AP	2.65298	19.3698	2.16883	172.992	0.00797847
ATAD3A|176|AA	-2.65286	0.3378	0.151505	0.753167	0.00798131
DCN|23663|ES	2.65209	14.1892	1.99817	100.759	0.00799944
DTX2|80179|ES	2.65181	3.06428	1.33931	7.01093	0.00800614
NTAN1|34131|ES	2.6509	44.3915	2.68755	733.235	0.00802769
GPR126|77965|ES	2.65027	39.0966	2.59837	588.273	0.00804265
TUBB6|44669|AT	-2.64608	0.097424	0.0173606	0.546722	0.00814314
CTAGE5|27377|ES	-2.64603	0.0571199	0.00685355	0.476058	0.00814437
NXPE2|18845|AT	-2.64515	0.308835	0.12931	0.7376	0.00816541
ADPGK|31585|AA	-2.64003	0.051529	0.00570001	0.465831	0.00828993
FAXDC2|74223|AP	-2.63912	0.413321	0.214446	0.796627	0.00831225
CTNNBIP1|577|AP	-2.63742	0.368125	0.175175	0.773607	0.00835395
SGOL1|63696|AT	-2.63702	0.120648	0.025053	0.581006	0.00836386
SGOL1|63698|AT	2.637	8.28851	1.72113	39.9152	0.0083642
C2CD2L|19121|AA	-2.63694	0.074977	0.0109318	0.514236	0.00836577
SETBP1|45325|AT	2.63658	13.7848	1.96065	96.9174	0.00837473
SETBP1|45324|AT	-2.63656	0.0725447	0.0103182	0.510044	0.00837517
SVIL|11114|ES	-2.636	0.0112392	0.000399383	0.316289	0.00838889
GAS6|26396|AP	2.63573	3.01517	1.32706	6.85068	0.00839555
TRRAP|80598|ES	2.63551	21.4407	2.19396	209.532	0.00840117
HSPD1|56688|AP	-2.63509	0.19125	0.0558805	0.654549	0.00841151
PRICKLE3|89097|AP	2.63386	4.50175	1.46951	13.7908	0.008442
CDCA3|19984|AT	-2.63354	0.112661	0.0221857	0.572103	0.00845004
CDCA3|19983|AT	2.63353	8.87603	1.74792	45.0731	0.00845031
PDLIM5|69971|AT	2.63076	31.6195	2.41247	414.426	0.00851938
OAS2|24609|AT	-2.62972	0.115295	0.0230443	0.576838	0.00854544
OAS2|24607|AT	2.62972	8.67344	1.73359	43.3947	0.00854544
ZC2HC1C|28481|AD	2.62878	2.87056	1.30772	6.30113	0.00856924
HES4|6|RI	-2.62866	0.284707	0.111581	0.726452	0.00857231
SLC16A3|44300|AP	2.62758	3.15713	1.33925	7.44257	0.00859938
GOLGA8M|29753|AT	2.62727	4.34038	1.45187	12.9757	0.00860738
LRRC37A3|43076|AP	2.62712	8.25879	1.70943	39.9008	0.00861101
SEPT8|73303|AA	-2.62676	0.086241	0.0138546	0.536825	0.00862016
SEMA4B|32469|AP	-2.62623	0.106608	0.020055	0.5667	0.00863364
DNMT3A|52856|AT	2.62531	29.1951	2.35158	362.46	0.00865712
DNMT3A|52857|AT	-2.62515	0.0342609	0.00275973	0.425336	0.00866104
SEMA4B|32468|AP	2.62461	9.72668	1.77905	53.179	0.00867474
CHTOP|7743|AP	2.6228	11.7583	1.86422	74.1637	0.00872109
CHTOP|7742|AP	-2.6228	0.0850463	0.0134837	0.536417	0.00872109
AMZ2|43127|AP	-2.62256	0.343132	0.154273	0.763191	0.00872717
AMZ2|43128|AP	2.62254	2.91432	1.31028	6.48203	0.00872777
UBA52|48467|AP	-2.6206	0.200915	0.0604964	0.667258	0.0087775
CLTB|74654|ES	-2.61855	0.00693199	0.000167786	0.286392	0.00883053
NAV2|14691|AP	-2.61738	0.402973	0.204031	0.795895	0.00886071
TXNRD1|24109|ES	2.61619	7.49437	1.65734	33.889	0.00889177
DCTN3|86182|RI	-2.61618	0.426787	0.225516	0.807692	0.00889189
SH3KBP1|88641|AP	-2.61607	0.395605	0.197483	0.792489	0.00889471
GPATCH2L|28540|AT	2.6155	8.83855	1.72662	45.2445	0.00890963
MYPN|11922|AT	2.61498	3.24762	1.3432	7.85218	0.00892325
USP54|12167|ES	-2.61351	0.175881	0.0477728	0.647523	0.00896164
LSR|49085|ES	-2.61133	0.178375	0.0489121	0.65051	0.00901905
RAPGEF1|87966|AP	-2.61048	0.0467589	0.00469018	0.466164	0.00904155
SOD2|78301|AT	2.60782	20.6992	2.12286	201.831	0.00911202
SOD2|78303|AT	-2.60779	0.0483123	0.00495474	0.47108	0.00911293
ST7L|4210|ES	-2.60773	0.168944	0.0443931	0.642938	0.00911445
EVL|29239|AP	2.6067	3.54765	1.36913	9.1926	0.00914194
HEXIM2|41949|AP	-2.60636	0.374787	0.179174	0.783962	0.00915092
TMEM256-PLSCR3|38941|AA	2.60624	23.406	2.18553	250.667	0.00915415
ZNF680|79826|AT	-2.60576	0.0565119	0.00650939	0.490613	0.00916714
ZNF680|79827|AT	2.60535	17.689	2.0374	153.579	0.009178
EPB41L2|77529|AP	-2.60398	0.126226	0.0265827	0.599372	0.00921486
C1orf159|13|AD	-2.60279	0.32546	0.139765	0.757877	0.00924688
USB1|36621|AP	2.60195	204.883	3.71812	11289.9	0.00926956
MYPN|11921|AT	-2.60104	0.310578	0.128679	0.749611	0.00929419
MARK2|16538|ES	-2.60051	0.210945	0.0652837	0.681605	0.00930861
PRKACA|47956|AP	-2.59822	0.365699	0.171225	0.781054	0.00937088
EXOC6|12540|AP	2.59745	7.63807	1.64706	35.4208	0.00939192
OPTN|10784|ES	-2.59653	0.0611938	0.00742793	0.504135	0.00941694
FLT3LG|50942|AP	2.59652	4.84273	1.47216	15.9304	0.00941731
NXPE2|18846|AT	2.59451	3.18099	1.32713	7.62452	0.00947256
CORO7|33669|AD	-2.59434	0.170679	0.0448861	0.649009	0.0094773
ETV4|41711|AP	2.5936	9.78356	1.74576	54.8288	0.00949781
SERPINA1|29125|ES	2.59305	3.31261	1.33967	8.19112	0.00951301
ZMYND8|59710|AP	2.59229	4.76422	1.46345	15.5097	0.00953404
METTL23|43654|AD	-2.59189	0.232954	0.0774117	0.701028	0.00954507
ENTPD5|28353|AT	2.59089	16.0227	1.96505	130.646	0.00957275
TMEM91|50046|RI	-2.58949	0.24116	0.0821819	0.707674	0.0096118
ABHD17A|46553|AP	-2.58928	0.398296	0.198418	0.799523	0.00961763
ABHD17A|46554|AP	2.58928	2.51069	1.25074	5.03986	0.00961778
EVL|29241|AP	-2.58878	0.319612	0.134764	0.758005	0.0096316
FANCD2|63307|AT	2.58857	12.4912	1.84628	84.5101	0.00963751
SRSF7|53283|AD	-2.58757	0.0317362	0.00232569	0.433071	0.00966567
KCTD1|44993|AP	2.58537	10.9555	1.78439	67.2632	0.0097275
FKRP|50592|AD	-2.58505	0.215007	0.0670383	0.689573	0.00973635
TSHZ2|59816|AP	-2.58463	0.407015	0.20586	0.804728	0.00974842
HEXIM2|41950|AP	2.58176	2.6433	1.26378	5.52867	0.00982977
SNRNP35|25074|AP	-2.58174	0.0474181	0.00468566	0.479864	0.00983022
LAMA5|60060|AT	-2.58162	0.010009	0.000303595	0.329982	0.00983365
FRMD4B|65583|AP	-2.58137	0.508956	0.304769	0.849943	0.00984082
BATF2|16723|AP	-2.58127	0.0769808	0.0109853	0.539453	0.00984367
ACP1|52514|ES	2.581	5.00429	1.47325	16.9985	0.00985138
TNFRSF12A|33349|AD	-2.58035	0.456411	0.251543	0.828134	0.00987014
TMEM213|81931|AT	-2.57979	0.311906	0.128711	0.755844	0.00988594
D2HGDH|58414|ES	-2.57977	0.370329	0.174111	0.787682	0.00988669
TMEM213|81932|AT	2.57975	3.20603	1.323	7.76919	0.00988709
MRPL55|10075|RI	-2.57889	0.333244	0.144564	0.768184	0.00991195
RALBP1|44603|AP	-2.57745	0.237948	0.0798623	0.708959	0.00995309
PDCD10|67560|ES	-2.57733	0.122016	0.0246417	0.604173	0.00995656
RASSF1|65021|ES	2.57646	19.9561	2.04683	194.566	0.00998178
FTO|36426|AP	-2.57545	0.120561	0.0240985	0.60315	0.010011
RBM41|89818|ES	-2.57484	0.288605	0.11207	0.743225	0.0100288
IL32|33427|AA	2.57424	13.2431	1.85239	94.6775	0.0100462
MAST1|47878|AT	2.57342	2.04641	1.18614	3.53061	0.0100699
SLC41A3|66565|AP	-2.57245	0.351329	0.15834	0.779537	0.0100982
TRIM73|80115|AT	2.57118	6.50223	1.56055	27.0923	0.0101354
TRIM73|80116|AT	-2.5711	0.153801	0.0369128	0.640832	0.0101375
SNRNP35|25076|AP	2.57104	14.6776	1.89359	113.768	0.0101393
TSHZ2|59817|AP	2.56782	2.44386	1.23556	4.8338	0.0102342
FNBP1L|3788|RI	-2.56701	0.111722	0.020959	0.59553	0.010258
LIMS1|54883|AP	-2.56569	0.272263	0.100779	0.735543	0.010297
CPAMD8|48218|AT	-2.56535	0.103373	0.0182558	0.585349	0.0103073
CDCP1|64397|AT	2.56516	13.1015	1.83488	93.5474	0.0103129
CDCP1|64398|AT	-2.56504	0.0763395	0.0106918	0.545064	0.0103163
ZNF559|47286|ES	2.56473	8.18193	1.64154	40.7811	0.0103256
ATP2C1|66758|AP	2.56445	2.279	1.2143	4.27722	0.010334
CCDC24|2526|AA	-2.56421	0.136202	0.0296753	0.625135	0.0103411
HAUS7|90436|ES	-2.56131	0.183636	0.0502025	0.671723	0.0104277
DUS4L|81343|AD	-2.55689	0.201402	0.058966	0.687904	0.0105612
DMTF1|80303|AA	-2.55625	0.286026	0.10955	0.74679	0.0105808
FRG1|71414|ES	2.55531	32.07	2.24335	458.459	0.0106093
GPS1|44275|RI	-2.55522	0.363564	0.167312	0.790014	0.0106121
IFI35|41177|AD	2.55405	19.1393	1.98693	184.36	0.0106478
MED7|74317|AP	2.55357	4.42316	1.41289	13.8471	0.0106626
HYLS1|19362|AP	2.55327	3.42184	1.3309	8.7978	0.0106717
SENP1|21406|AP	2.55261	7.65243	1.60396	36.5095	0.010692
UNKL|33077|AP	2.5524	2.4646	1.2329	4.92681	0.0106982
TGIF1|44508|AD	-2.55151	0.221031	0.069325	0.704719	0.0107256
FBXO44|659|AA	-2.55	0.145837	0.033205	0.640516	0.0107723
C6orf1|75778|AD	2.54992	5.93904	1.51011	23.3573	0.0107747
DPP3|17040|AA	-2.54952	0.155502	0.0371858	0.650271	0.010787
CTTN|17404|ES	-2.54887	0.0729009	0.00973251	0.54606	0.0108074
TTC14|67729|RI	-2.54873	0.11277	0.0210538	0.604024	0.0108117
ILVBL|48054|AP	-2.54751	0.0924136	0.0147914	0.577382	0.0108496
SEPT11|69616|AT	2.54629	49.68	2.45795	1004.13	0.0108875
FAM49B|85137|AP	-2.54393	0.234431	0.0766734	0.716781	0.0109615
RALBP1|44602|AP	2.54345	4.16222	1.38701	12.4903	0.0109762
MBNL1|67324|ES	2.54238	3.38304	1.32207	8.65686	0.0110102
CASZ1|622|AT	-2.54113	0.251016	0.0864359	0.72897	0.0110495
CASZ1|621|AT	2.54112	3.98378	1.37179	11.5692	0.0110499
DST|76569|ES	-2.54045	0.526674	0.321153	0.86372	0.0110709
TFDP1|26385|AP	-2.54022	0.18759	0.0515747	0.68231	0.0110783
ASCC1|12075|AP	2.53856	7.86201	1.59997	38.6326	0.011131
FBXL18|78667|AT	2.53683	7.42222	1.57745	34.923	0.0111861
PARP8|71983|ES	2.53494	3.97708	1.36771	11.5647	0.0112467
PDE4D|72138|AP	-2.5338	0.370894	0.172208	0.798816	0.0112832
KANK3|47221|AT	2.53362	2.83682	1.26628	6.35529	0.0112892
SLC7A6|37213|ES	-2.53273	0.222802	0.0697113	0.712089	0.0113178
GALK2|30516|AP	-2.53165	0.240919	0.0800433	0.725133	0.0113529
PRKACA|47955|AP	2.53035	2.67365	1.24818	5.72707	0.011395
METTL22|33897|ES	2.52937	3.14665	1.29442	7.64931	0.0114267
ST20|32163|AP	-2.52793	0.0549473	0.00579426	0.521068	0.0114736
SIPA1|16886|AP	2.52584	2.88512	1.26792	6.56502	0.0115423
CPNE1|59202|ES	-2.5245	0.175484	0.0454446	0.677633	0.0115864
UNKL|33078|AP	-2.52336	0.408055	0.203402	0.818623	0.0116238
FNIP2|71000|AP	-2.52307	0.188443	0.0515377	0.689022	0.0116336
RANBP3|46962|AD	-2.52144	0.0521761	0.00525459	0.518089	0.0116875
WIBG|22290|AT	2.51986	24.4018	2.03366	292.797	0.01174
WIBG|22291|AT	-2.51977	0.0409866	0.00341593	0.491785	0.011743
ZNF576|50215|RI	-2.51751	0.349065	0.153831	0.79208	0.0118188
C2ORF15|54671|AT	2.51648	14.0277	1.7933	109.729	0.0118534
OSBPL9|2979|ES	2.51583	14.9774	1.81849	123.357	0.0118752
SDHAF2|16233|ES	2.51507	3.32727	1.30386	8.49073	0.0119008
METRN|32961|AP	2.51203	2.31186	1.20223	4.44564	0.0120039
NAT6|64990|AA	2.50938	5.49359	1.45207	20.7838	0.0120943
STRA13|44266|ES	-2.50919	0.241208	0.0794274	0.732512	0.0121008
ATP5J|60275|AD	-2.5072	0.123974	0.0242415	0.634021	0.012169
FRMD5|30327|RI	-2.50698	0.063133	0.00728272	0.547291	0.0121767
EVC|68700|AT	2.50675	10.3717	1.66565	64.5833	0.0121847
DNASE1|33608|RI	-2.50518	0.322945	0.133379	0.781933	0.012239
C16orf91|33097|RI	-2.50498	0.119562	0.0226922	0.629956	0.0122459
ISLR|31676|AP	2.50471	3.76145	1.33393	10.6066	0.0122551
ARMC6|48582|AD	2.50443	5.00832	1.41943	17.6713	0.0122647
RCAN2|76416|AP	-2.5035	0.431441	0.223411	0.833178	0.0122972
PRR13|22031|AA	2.50307	3.50141	1.31246	9.3411	0.0123122
SENP1|21408|AP	-2.50202	0.136868	0.0288218	0.649951	0.0123486
MAST1|47879|AT	-2.50112	0.496455	0.286788	0.859407	0.0123802
SLC20A2|83727|AP	-2.49992	0.291673	0.111012	0.766343	0.0124221
SLC3A1|53425|AT	2.4999	7.09399	1.52679	32.9612	0.0124228
HMOX2|33742|AP	2.49926	3.45674	1.30687	9.1432	0.0124454
OXR1|84847|AP	-2.49756	0.201125	0.0571293	0.708065	0.0125053
KIAA1217|10995|AP	-2.49741	0.0701332	0.00871375	0.564472	0.0125105
RHOH|69084|AP	-2.49545	0.128864	0.025776	0.644239	0.0125797
ZNF576|50220|RI	-2.4954	0.410436	0.203928	0.826065	0.0125815
SMARCE1|40869|AT	-2.49532	0.0165445	0.000659911	0.414783	0.0125842
SMARCE1|40868|AT	2.49529	60.44	2.41076	1515.28	0.0125855
DGUOK|54011|ES	-2.49365	0.246467	0.0819772	0.741011	0.0126436
OPA1|68145|ES	-2.49343	0.0345582	0.00245345	0.486772	0.0126516
COL1A1|266777|ES	-2.49342	0.104155	0.0176005	0.616364	0.0126519
TSPAN4|13790|AP	-2.49336	0.183858	0.0485635	0.696071	0.0126542
P4HA2|73262|ES	2.49296	3.53746	1.31012	9.55155	0.0126685
RTN4|53582|AP	-2.49224	0.346036	0.150201	0.797202	0.0126939
ZNF66|48730|AT	2.4912	6.66214	1.49841	29.6208	0.0127312
NPFFR2|69472|AP	-2.49089	0.282914	0.104758	0.764051	0.0127425
EDF1|88229|RI	-2.48923	0.275984	0.10015	0.760535	0.0128019
PREPL|53450|AD	-2.48841	0.243765	0.0801914	0.740995	0.0128315
GPN2|1307|AP	2.48821	20.4895	1.89863	221.118	0.0128386
IKZF1|79684|ES	2.48777	3.5931	1.31174	9.84212	0.0128546
PLXDC1|40616|AP	2.48774	3.01877	1.26414	7.20884	0.0128558
NPFFR2|69473|AP	2.4869	3.54895	1.30785	9.63036	0.0128862
COG4|37403|ES	-2.48634	0.0305636	0.0019548	0.477868	0.0129065
NAT6|64987|AP	-2.48591	0.0844629	0.0120342	0.592807	0.012922
LINC00908|45828|AT	-2.48585	0.120632	0.0227638	0.639267	0.0129243
DBNDD2|59536|AP	2.48555	2.77231	1.24063	6.19498	0.012935
MECR|1426|AA	-2.48543	0.181975	0.0474753	0.697515	0.0129396
MADD|15718|AD	-2.4841	0.173859	0.0437227	0.69133	0.0129881
SPATS2|21580|ES	-2.48393	0.0205767	0.000960576	0.440778	0.0129941
FRMD4B|65582|AP	2.48292	1.91344	1.14645	3.19356	0.0130312
PRKAR1A|43149|RI	-2.48267	0.406953	0.200123	0.827548	0.0130402
SETD6|36663|AA	-2.48189	0.208265	0.0603284	0.718969	0.0130689
GSE1|37883|ES	-2.48165	0.331324	0.138471	0.792772	0.0130774
MED7|74316|AP	-2.4812	0.23429	0.0744568	0.737227	0.0130941
DNMT3A|52854|AP	2.48022	3.28244	1.28315	8.39683	0.0131301
RANBP1|61137|AP	2.48017	6.48394	1.48006	28.4052	0.013132
RANBP1|61136|AP	-2.48012	0.154232	0.0352056	0.67567	0.0131338
BCL11A|53667|ES	-2.47998	0.121256	0.0228844	0.642489	0.013139
MED22|88032|AD	2.47814	10.7688	1.6437	70.5523	0.0132071
NCOA6|59035|AP	-2.47761	0.362477	0.16242	0.808948	0.0132265
NCOA6|59034|AP	2.47754	2.75872	1.23614	6.15669	0.0132291
CSNK1E|62232|AT	-2.47724	0.124426	0.023923	0.647155	0.0132404
CALD1|81862|ES	-2.47705	0.146394	0.0320069	0.669578	0.0132472
PLAGL1|77991|AP	2.47688	2.52211	1.21296	5.24422	0.0132537
RBBP6|35642|AT	2.47675	10.235	1.62465	64.4791	0.0132586
RBBP6|35643|AT	-2.47668	0.0977112	0.0155102	0.615561	0.0132612
SH3PXD2A|13022|AP	2.47647	2.57725	1.2183	5.45206	0.013269
SRSF7|53281|AA	-2.47588	0.0710022	0.00874809	0.576276	0.0132907
PML|31664|ES	-2.475	0.0481392	0.00435675	0.531906	0.0133237
CPAMD8|48219|AT	2.4749	9.06836	1.58207	51.9793	0.0133273
FN1|57393|AA	2.47472	10.4245	1.6284	66.7336	0.0133339
ANKRD11|38083|AA	-2.47431	0.172518	0.0428857	0.693996	0.0133493
G3BP1|74194|AA	2.4736	25.1693	1.95383	324.232	0.013376
RANGRF|39164|RI	-2.47345	0.417906	0.209325	0.834328	0.0133817
FAM168B|55364|AD	2.47282	9.71134	1.60236	58.8569	0.013405
EIF1AD|16972|ES	-2.47268	0.199659	0.0556756	0.715999	0.0134103
HSD17B6|22503|AP	-2.47191	0.214106	0.0630797	0.726722	0.0134391
CCNL2|161|ES	-2.46962	0.225732	0.0692768	0.73553	0.0135255
SH3BP2|68590|AP	-2.46657	0.265217	0.0923824	0.761402	0.0136414
AMPD3|14346|AP	-2.46645	0.371358	0.169016	0.815937	0.0136459
CSNK1E|62231|AT	2.46619	7.95304	1.53055	41.3255	0.013656
C17orf70|44128|AP	-2.46608	0.342026	0.145796	0.80237	0.0136601
C17orf70|44127|AP	2.46601	2.92368	1.24627	6.85875	0.0136626
RPS3A|70823|ES	2.46585	2.67734	1.2239	5.85681	0.0136688
DHX30|64538|AP	2.46424	4.18441	1.34032	13.0635	0.0137305
MMP19|22273|RI	-2.4629	0.355725	0.156277	0.809721	0.0137817
C12orf43|24819|ES	-2.46252	0.320029	0.129229	0.792535	0.0137965
DCTPP1|36111|AP	-2.45957	0.0460471	0.0039623	0.535129	0.0139102
CDH7|45744|AT	2.45901	2.34008	1.18832	4.60817	0.013932
MRRF|87469|ES	-2.45879	0.250533	0.0831159	0.755169	0.0139405
SERF1A|72415|AT	2.45846	8.92359	1.55862	51.0905	0.0139534
ZC3H18|38002|ES	2.4583	4.73864	1.37077	16.3811	0.0139598
TNC|87342|ES	2.45819	2.401	1.19426	4.82709	0.0139638
ARMCX4|89649|AT	-2.45768	0.316967	0.126788	0.792408	0.013984
DIDO1|60090|AP	2.45715	5.13461	1.39241	18.9343	0.0140044
CLPTM1|50380|AP	2.45644	11.3647	1.63433	79.0272	0.0140322
CDKN2A|86001|AP	-2.45608	0.0577492	0.00593272	0.562132	0.0140462
SRP68|43546|AP	2.45545	3.12947	1.25887	7.77965	0.0140707
FNBP1|87889|ES	2.45544	3.77172	1.30719	10.8828	0.0140713
PAIP1|71962|AD	2.45372	5.05423	1.38546	18.4381	0.0141387
RPS7|52575|AD	-2.45319	0.0610665	0.00654222	0.570007	0.0141596
DIDO1|60089|AP	-2.45317	0.195167	0.0529024	0.72001	0.0141605
CKLF|36729|ES	2.45293	31.1412	1.99579	485.912	0.01417
POLR2G|16418|AD	-2.45227	0.430536	0.21953	0.844356	0.0141959
NPIPA5|34143|AP	2.452	4.48096	1.35116	14.8605	0.0142066
SVIL|11116|ES	-2.45199	0.279428	0.100844	0.77426	0.014207
NPIPA5|34144|AP	-2.45181	0.223197	0.0673026	0.740192	0.0142141
RHOH|69085|AP	2.45174	7.5463	1.49989	37.9673	0.0142166
TCEB1|84196|AP	-2.45028	0.0754951	0.00955813	0.596299	0.0142745
SCRN2|42120|RI	-2.44594	0.286827	0.10544	0.780253	0.0144474
SRSF11|3370|AP	2.44385	8.06546	1.51187	43.0272	0.0145314
IL32|33416|RI	-2.44334	0.285527	0.104469	0.780383	0.0145519
TCEB1|84198|AP	2.44285	13.1574	1.66429	104.019	0.014572
SLC1A4|53774|AP	-2.44247	0.12291	0.0228572	0.660922	0.0145873
ANKRD11|38078|AT	2.44111	7.32321	1.48059	36.2217	0.0146421
IL32|33440|ES	2.4408	2.86303	1.23025	6.66279	0.0146547
FAM49B|85138|AP	2.43712	3.77893	1.2973	11.0077	0.0148048
KLF8|89286|AP	-2.43638	0.277011	0.0986301	0.778009	0.0148351
TROAP|21551|AT	-2.43615	0.298202	0.112652	0.789376	0.0148445
PNPLA6|47111|AA	-2.43577	0.15168	0.0332549	0.691836	0.0148603
EFCAB1|83801|AT	-2.43543	0.278197	0.0993538	0.77897	0.0148739
SLC1A4|53775|AP	2.43521	8.08635	1.50368	43.4861	0.014883
PTK2B|83156|ES	2.43432	3.54356	1.27957	9.81332	0.01492
ZC3H13|25815|AA	-2.43365	0.0979355	0.0150759	0.636203	0.0149474
TMEM44|68156|AT	-2.43238	0.069864	0.0081842	0.596391	0.0149999
DDX55|25094|AA	-2.43229	0.276466	0.0981093	0.779063	0.0150037
TMEM44|68159|AT	2.43228	14.3111	1.67654	122.161	0.0150043
HSBP1L1|46269|ES	-2.43221	0.239037	0.0754412	0.757393	0.0150072
ENTPD5|28354|AT	-2.43116	0.0730008	0.00885038	0.602135	0.0150504
RABL5|81057|AT	2.43099	18.9083	1.76751	202.275	0.0150576
RABL5|81059|AT	-2.43088	0.0528967	0.00494493	0.565845	0.015062
ZNF512|53021|AT	2.43059	25.2996	1.8693	342.41	0.0150742
ZNF512|53020|AT	-2.43051	0.03953	0.0029207	0.535014	0.0150776
TFAP2C|59883|AP	2.42923	6.19952	1.42254	27.018	0.0151309
CSNK1E|62230|AP	-2.42902	0.212922	0.0611173	0.741781	0.0151396
RCC1|1386|AP	-2.42728	0.341172	0.143174	0.812989	0.0152124
RCC1|1387|AP	2.42727	2.93106	1.23002	6.9845	0.0152128
TMEM106C|21391|AD	2.42721	9.15415	1.53149	54.717	0.0152156
FAM135A|76637|AA	-2.42643	0.307532	0.11864	0.79717	0.0152483
RPS6KA1|1280|AP	2.42574	2.53832	1.19585	5.38784	0.0152774
ZDHHC3|64392|ES	2.42566	25.4224	1.86115	347.257	0.0152808
ATP5J|60274|AD	-2.42375	0.309909	0.120177	0.799186	0.0153613
SDR39U1|27005|AP	-2.42281	0.370284	0.165766	0.82713	0.0154009
MTL5|17328|AT	-2.42254	0.360229	0.157698	0.822868	0.0154124
MTL5|17329|AT	2.4225	2.77597	1.21524	6.34111	0.015414
EXOC6|12541|AP	-2.42249	0.156396	0.0348576	0.701702	0.0154145
IL32|33394|RI	-2.42222	0.0689437	0.00791868	0.600256	0.0154258
CDH7|45743|AT	-2.42169	0.432276	0.219265	0.852223	0.0154486
ANAPC11|44214|AD	2.42048	14.1916	1.65648	121.584	0.0154998
AQP7|86110|RI	-2.42047	0.387416	0.179765	0.834928	0.0155005
NME4|32879|ES	-2.42014	0.261288	0.0881192	0.774763	0.0155146
KDM5C|89207|ES	2.4199	8.05174	1.48654	43.6117	0.0155249
CCDC122|25773|AT	-2.41959	0.0874826	0.0121572	0.629518	0.0155382
CCDC122|25772|AT	2.41947	11.4295	1.58833	82.2452	0.0155431
FAM173A|32964|AA	-2.41923	0.373982	0.168575	0.829678	0.0155533
AHI1|77886|AT	2.41909	5.95787	1.40316	25.2973	0.0155594
CASP8|56814|AP	-2.41878	0.335427	0.138416	0.812851	0.0155726
ZNF283|50248|AT	2.41757	10.9115	1.57201	75.7379	0.0156244
RNF213|44048|ES	2.41476	4.08992	1.3038	12.8297	0.0157455
SERF1A|72416|AT	-2.41395	0.10528	0.0169259	0.65484	0.0157808
MCMBP|13277|AD	2.41367	20.3911	1.76255	235.907	0.0157927
RPS24|12297|AA	-2.41329	0.388616	0.180364	0.837324	0.0158093
CHRNB1|38959|AP	2.41293	5.36145	1.37058	20.9731	0.015825
GPN2|1308|AP	-2.4129	0.0516478	0.00465244	0.573353	0.0158263
CNTN1|21097|AT	-2.41249	0.0311141	0.00185609	0.521575	0.0158442
DNMT3A|52853|AP	-2.41214	0.246419	0.0789556	0.769068	0.0158593
DHX30|64539|AP	-2.41137	0.245628	0.0784685	0.768885	0.0158928
FLT3LG|50941|AP	-2.41135	0.230464	0.0699072	0.759772	0.0158934
DONSON|60445|ES	2.41051	27.0847	1.85263	395.968	0.0159303
PPFIBP2|14200|AP	2.41021	2.17942	1.15666	4.10656	0.0159434
LAT2|80068|ES	-2.4101	0.278595	0.0985393	0.787659	0.0159483
CBLL1|81371|AA	-2.40991	0.113212	0.01925	0.66582	0.0159566
LY6K|85354|RI	-2.40985	0.505388	0.290121	0.880381	0.015959
YY1AP1|8101|RI	-2.40953	0.0538818	0.00500693	0.579846	0.0159729
TMEM91|50052|RI	-2.40769	0.364183	0.160035	0.828753	0.0160539
COL4A6|89858|AT	2.40713	2.08394	1.14614	3.78906	0.0160784
COL4A6|89859|AT	-2.40703	0.479984	0.264035	0.872556	0.0160829
SMN2|72409|ES	2.40622	7.10282	1.43848	35.0717	0.0161188
SERF1B|72403|AT	2.40535	10.1506	1.53591	67.0834	0.016157
ARIH2|64784|AP	2.40491	3.00638	1.22588	7.37293	0.0161762
ARIH2|64785|AP	-2.40482	0.332643	0.135639	0.815779	0.0161804
ATL3|16518|AP	-2.40476	0.113035	0.0191227	0.668157	0.0161831
SEPT11|69618|AT	-2.40468	0.0133261	0.000394657	0.449976	0.0161868
TRO|89257|RI	2.40452	3.12428	1.23444	7.9073	0.0161938
NLRP1|38719|AT	-2.40328	0.135246	0.026456	0.691392	0.0162487
HNRNPC|26559|AA	-2.40271	0.035897	0.00237889	0.541678	0.0162741
RPS6KA4|16648|AA	-2.40217	0.093106	0.01342	0.645955	0.016298
EFCAB1|83800|AT	2.40133	3.54366	1.2618	9.95211	0.0163356
RPS3A|70824|ES	2.40025	2.97623	1.22148	7.2518	0.0163837
CCDC65|21489|AT	-2.39986	0.390656	0.181307	0.841735	0.0164012
TMEM205|47673|RI	-2.39962	0.384116	0.175816	0.8392	0.0164121
C14orf2|29532|ES	2.39914	3.78624	1.27598	11.235	0.0164334
ST3GAL6|65798|ES	-2.39694	0.231837	0.0701611	0.766071	0.0165326
PEX11A|32438|ES	2.39641	6.85585	1.41994	33.102	0.0165564
PPP3CB|12155|ES	-2.3961	0.206258	0.0567037	0.750255	0.0165704
TRAF3IP2|77268|ES	-2.39549	0.153784	0.0332391	0.711493	0.0165981
CCDC65|21490|AT	2.39466	2.55436	1.18559	5.50342	0.0166357
TTC23|32613|AA	-2.39415	0.218818	0.0630731	0.75914	0.0166588
PPARG|63413|AP	-2.39309	0.325518	0.129828	0.816171	0.0167072
EPS8|20579|AP	-2.39242	0.400437	0.189197	0.847526	0.0167375
DNASE1L1|90573|AP	-2.39131	0.297276	0.109989	0.803468	0.0167885
HM13|58889|AD	2.3912	6.7883	1.41255	32.6226	0.0167933
TSKU|17902|AP	-2.3908	0.41927	0.205598	0.855009	0.0168115
TSKU|17903|AP	2.3908	2.3851	1.16958	4.86387	0.0168115
PEX26|61024|RI	-2.39038	0.147479	0.0307002	0.70847	0.0168311
SCNN1A|19837|AP	-2.38966	0.24506	0.0773329	0.776573	0.0168639
GLB1L|57659|ES	2.38836	11.8684	1.55852	90.3807	0.0169239
ORC4|55534|AD	2.3881	8.5379	1.46883	49.6284	0.0169358
CPNE1|59190|ES	-2.38806	0.272958	0.0940329	0.792341	0.0169377
HMGA1|75769|AP	2.38798	3.41608	1.24632	9.36327	0.0169412
SPATA24|73605|AT	2.38737	3.08844	1.22371	7.79471	0.0169692
DYNC1I1|80543|AT	2.38561	5.17504	1.34084	19.9732	0.0170508
SDCBP2|58485|AP	-2.38545	0.110192	0.0179947	0.674765	0.0170585
POLM|79449|AD	2.38437	6.79864	1.40659	32.8607	0.0171084
SERF1B|72405|AT	-2.38359	0.0881046	0.0119536	0.649381	0.0171448
SPATA24|73604|AT	-2.38341	0.324076	0.128303	0.818576	0.0171529
TTC39A|2947|AP	-2.38316	0.14868	0.0310096	0.712869	0.0171646
ABI1|11048|ES	-2.38314	0.240709	0.0746127	0.776553	0.0171657
PUS10|53672|AP	-2.3831	0.29755	0.109798	0.806355	0.0171673
ATPIF1|1381|RI	-2.38299	0.0713968	0.00814424	0.625902	0.0171727
PUS10|53673|AP	2.38185	3.35784	1.23931	9.0979	0.0172259
RGS11|32860|AT	-2.38101	0.1605	0.0356002	0.723602	0.0172651
ZNF200|33464|AD	2.38017	2.77441	1.1974	6.42838	0.0173045
ISCU|24226|RI	-2.37997	0.31022	0.118317	0.813378	0.0173141
ATP5J|60268|ES	-2.3799	0.159212	0.0350562	0.723083	0.0173174
MPZL2|18984|AT	-2.37947	0.0668368	0.00719752	0.620653	0.0173377
MPZL2|18983|AT	2.37941	14.9607	1.6111	138.925	0.0173404
DAG1|64873|AP	2.37913	5.9101	1.36755	25.5415	0.0173533
DAG1|64874|AP	-2.37913	0.169202	0.039152	0.731233	0.0173533
RHOT2|32938|RI	-2.37881	0.386886	0.176922	0.846027	0.0173687
CLNK|68789|AT	-2.37837	0.229483	0.0682278	0.771865	0.0173892
CLNK|68788|AT	2.37824	4.35723	1.29545	14.6554	0.0173956
HMGA1|75770|AP	-2.37819	0.296792	0.109063	0.807655	0.0173978
TMEM120A|80146|ES	-2.37818	0.044502	0.00342332	0.57851	0.0173984
RTN4|53584|AP	2.3774	2.54167	1.17796	5.4841	0.0174354
SRP68|43547|AP	-2.37638	0.330469	0.132594	0.823638	0.0174833
SBDS|79907|ES	-2.37621	0.247339	0.0781379	0.782929	0.0174917
PTHLH|20908|AT	2.37596	6.68998	1.39482	32.0871	0.0175036
NT5C2|12992|ES	-2.37572	0.121563	0.0213681	0.691576	0.0175149
ZNF280D|30780|ES	2.37565	9.36643	1.47912	59.3121	0.017518
ZNF532|45682|AP	-2.37515	0.34997	0.147152	0.832328	0.0175417
CNTN1|21098|AT	2.37477	29.9538	1.8109	495.46	0.01756
IL32|33437|ES	2.37451	10.6988	1.51253	75.6773	0.0175721
RPL26|39178|AD	-2.37403	0.123025	0.0218124	0.693877	0.0175953
KLC1|29488|ES	2.37387	4.66732	1.30815	16.6524	0.0176028
TMX2|15921|ES	-2.37341	0.0377323	0.00251978	0.565019	0.0176245
SH2D4A|82870|AP	2.37334	3.27258	1.22937	8.7116	0.0176279
ABCB8|82291|AD	-2.37281	0.0381055	0.00256372	0.566375	0.0176532
ELF5|14951|AT	2.36841	3.48129	1.24001	9.7736	0.0178648
GAS7|39261|AP	-2.36839	0.256897	0.0834265	0.791069	0.0178658
FAM192A|36536|AD	2.36835	15.3785	1.60202	147.626	0.0178674
MYO5A|30660|ES	-2.36754	0.301601	0.111811	0.813547	0.0179066
PACRGL|68882|ES	-2.36667	0.57031	0.358206	0.908005	0.0179489
ALAS1|65186|ES	2.36535	4.55253	1.29663	15.9842	0.0180129
IP6K2|64750|RI	-2.36515	0.299779	0.110468	0.81352	0.0180228
ENTPD6|58864|ES	-2.36504	0.0703186	0.00779134	0.634642	0.018028
FAXDC2|74222|AP	2.36325	2.02519	1.12797	3.63607	0.0181154
C20orf96|58439|ES	-2.36133	0.143255	0.0285534	0.718723	0.0182097
ZNF559|47284|ES	2.36114	4.82069	1.30637	17.7891	0.018219
GTF2H2C|72389|AT	2.36086	5.28079	1.32654	21.0222	0.0182327
PTER|10877|ES	-2.36061	0.269101	0.0904869	0.800283	0.0182447
RALGPS1|87608|AT	-2.36055	0.196513	0.0508973	0.758732	0.0182479
BTAF1|12524|ES	-2.3596	0.138453	0.0267941	0.715428	0.0182946
CSTF3|14883|AT	2.35918	7.37585	1.40232	38.795	0.0183155
CSTF3|14884|AT	-2.35915	0.135581	0.0257772	0.713116	0.0183167
GUCD1|61412|ES	-2.35906	0.264251	0.0874607	0.798398	0.0183214
GPR35|58298|AP	-2.35887	0.475035	0.255929	0.881721	0.0183306
GLS2|22444|ES	2.3584	8.66049	1.4401	52.0826	0.0183538
ELP2|45226|ES	2.35816	2.67647	1.18086	6.06636	0.0183659
PRMT1|51042|ES	-2.358	0.291198	0.104429	0.811994	0.0183735
DOCK6|47644|ES	-2.35783	0.211968	0.058375	0.769687	0.0183824
RET|11315|AT	2.35774	3.33531	1.22534	9.0785	0.0183867
HECTD2|12516|AT	2.35709	7.69728	1.41036	42.0091	0.0184188
HECTD2|12517|AT	-2.35709	0.129916	0.0238044	0.709037	0.0184188
NSUN5|97503|ES	2.356	24.8907	1.7166	360.916	0.018473
FMO5|7367|AT	2.35587	3.33583	1.2244	9.08832	0.0184795
CC2D2A|68809|ES	2.35506	2.31346	1.15109	4.6496	0.0185199
SLC14A2|45329|AT	2.35395	2.06912	1.12942	3.79068	0.018575
SLC14A2|45330|AT	-2.35394	0.483299	0.263806	0.885415	0.0185754
YAF2|21160|ES	-2.35359	0.166229	0.0373032	0.740745	0.0185933
SENP6|76797|ES	-2.35232	0.315741	0.120829	0.825069	0.0186566
RET|11316|AT	-2.35217	0.30063	0.110433	0.818402	0.0186644
KCNS3|52737|AP	2.35205	20.7379	1.6577	259.432	0.0186701
B3GNT5|67799|AP	2.35169	10.1439	1.47098	69.953	0.0186884
MAP3K12|22063|AP	2.35111	2.43661	1.15971	5.11943	0.0187173
THBS3|8026|AA	-2.35107	0.0560822	0.00507911	0.619245	0.0187193
ST7|81563|ES	2.35072	3.1008	1.20697	7.9662	0.0187373
CTDP1|46247|ES	-2.35004	0.144349	0.0287312	0.725226	0.0187713
MITF|65584|AP	2.3495	2.57869	1.17006	5.68315	0.0187984
RAPGEF1|87967|AP	2.34809	3.58664	1.23506	10.4157	0.0188699
DGUOK|54009|ES	-2.34701	0.259079	0.0838682	0.800329	0.0189246
CAPN10|58267|AT	2.34698	4.74869	1.29291	17.4413	0.0189261
CAPN10|58269|AT	-2.34696	0.210587	0.0573357	0.773463	0.0189274
INF2|29545|AT	-2.34695	0.126289	0.0224341	0.710928	0.0189278
INF2|29546|AT	2.34695	7.91833	1.40661	44.5751	0.0189278
C2ORF15|54673|AT	-2.34694	0.0828862	0.0103584	0.663241	0.0189281
MORF4L2|89771|ES	2.3469	4.4336	1.27829	15.3774	0.0189305
ZWINT|11813|RI	-2.34538	0.190512	0.0476621	0.761499	0.0190077
LAMA5|60061|AT	2.34408	34.2379	1.78424	656.991	0.0190741
APH1A|7451|ES	2.34372	5.53543	1.32337	23.1538	0.0190926
MXI1|13080|AP	2.34338	2.47547	1.15987	5.28331	0.01911
PPM1M|65191|AP	-2.34325	0.334491	0.133834	0.835994	0.0191164
SLC52A1|38647|AP	2.34314	4.32957	1.2708	14.7507	0.0191222
SLC52A1|38648|AP	-2.34311	0.230973	0.0677943	0.786918	0.0191238
SLC36A4|18284|AT	-2.34292	0.0622496	0.00610063	0.635183	0.0191335
SLC36A4|18285|AT	2.34292	16.0643	1.57435	163.917	0.0191336
HNRNPLL|53264|RI	2.34261	3.16875	1.2073	8.31691	0.0191496
PPARD|75908|AT	2.34057	5.3373	1.31302	21.6956	0.0192543
PPARD|75907|AT	-2.3405	0.187372	0.0460954	0.761644	0.0192581
GTF2H2C|72388|AT	-2.33907	0.201443	0.0526118	0.771293	0.0193317
CORIN|69181|AT	-2.33856	0.343463	0.140248	0.841128	0.0193581
EIF1AD|16973|ES	-2.33663	0.0969176	0.0136835	0.686448	0.0194584
NEK1|71148|ES	-2.33562	0.294532	0.105596	0.821516	0.0195109
TUBB3|38175|ES	-2.33433	0.13513	0.0251715	0.725429	0.0195784
EXOSC9|70501|RI	-2.33367	0.448526	0.228737	0.879505	0.019613
THAP4|58391|AP	2.33344	2.1458	1.12998	4.07481	0.0196251
MTA2|16357|AP	2.33309	10.4158	1.45464	74.5806	0.0196437
MRRF|87470|ES	-2.33304	0.333341	0.132456	0.838892	0.0196462
NTPCR|10317|AT	-2.33183	0.0882222	0.0114633	0.678965	0.0197097
NTPCR|10316|AT	2.33169	11.3335	1.47262	87.2241	0.019717
HEMK1|65089|AD	2.3315	5.504	1.31229	23.0848	0.0197271
RORC|7674|ES	2.33087	4.20513	1.25678	14.0702	0.0197604
LIPG|45487|AT	2.33072	23.9717	1.65758	346.677	0.019768
LIPG|45488|AT	-2.33065	0.0417203	0.00288485	0.603352	0.0197721
MFF|57808|ES	2.32994	12.7123	1.49742	107.921	0.0198092
FAM118A|62657|AP	-2.32978	0.508748	0.288133	0.89828	0.0198177
MORF4L2|89777|ES	2.32967	10.0386	1.44198	69.8856	0.0198237
SLC35G2|66939|AD	2.32932	3.06533	1.19437	7.86711	0.0198421
DCAF8|8447|ES	-2.32864	0.174884	0.0403077	0.75877	0.0198782
OSBPL5|13950|AP	-2.32855	0.489439	0.268235	0.893063	0.0198827
C1orf159|14|ES	-2.32739	0.314602	0.118798	0.833128	0.0199446
DIS3L|31259|AP	2.32706	2.58185	1.1614	5.73957	0.0199619
ISYNA1|48435|AP	2.32626	3.44981	1.21529	9.79286	0.0200049
CEP170|10455|ES	2.32625	5.43994	1.30564	22.6654	0.0200053
HDDC3|32522|RI	-2.32578	0.347509	0.142605	0.846835	0.02003
C3orf67|65476|AT	2.32576	2.68082	1.16777	6.1543	0.0200316
NAP1L1|23478|RI	-2.32449	0.503116	0.281917	0.897875	0.0200993
DZIP1L|66954|AT	2.32449	18.5605	1.58103	217.891	0.0200993
SQRDL|30457|AP	2.32391	5.47581	1.30512	22.9746	0.0201301
AFMID|99318|ES	2.32165	5.82971	1.31607	25.8235	0.0202519
CCDC106|52131|AA	-2.32134	0.336578	0.134213	0.844072	0.0202686
ALDOA|36038|AP	-2.31857	0.0676115	0.0069342	0.659241	0.0204185
ARMCX4|89646|AT	2.31818	2.86178	1.17642	6.96166	0.0204398
CDK5RAP2|87382|ES	-2.31806	0.116086	0.0187946	0.717011	0.020446
COG4|37401|ES	-2.318	0.185842	0.0447892	0.771105	0.0204495
CDC42SE1|7556|ES	-2.31767	0.126568	0.022039	0.726868	0.0204675
YIPF3|76295|AA	-2.31766	0.0894231	0.0116072	0.688924	0.0204677
CAPN12|49690|AT	2.3162	2.53052	1.15349	5.55143	0.0205475
PLEC|85514|AP	-2.31493	0.0317369	0.0017096	0.589161	0.0206168
GAS6|26397|AP	-2.31386	0.211398	0.056679	0.788456	0.0206756
LIMA1|21688|AP	2.31344	2.53371	1.15263	5.5696	0.0206985
TCEAL3|89760|AD	2.31221	11.0959	1.44285	85.3309	0.020766
SQRDL|30458|AP	-2.31176	0.183983	0.0437966	0.772886	0.0207907
KIF20B|12498|AT	2.31143	2.60428	1.15667	5.86364	0.020809
KIF20B|12497|AT	-2.31143	0.383985	0.170544	0.864556	0.0208093
CREBZF|18140|RI	2.31139	6.13617	1.31763	28.576	0.0208111
TMUB2|41789|ES	-2.31024	0.45255	0.230962	0.886731	0.0208746
C2ORF15|54670|AP	2.30947	12.8804	1.47222	112.69	0.0209173
C2ORF15|54669|AP	-2.30944	0.0776411	0.00887442	0.679271	0.0209192
DZIP1L|66955|AT	-2.30867	0.0548731	0.00466797	0.645047	0.020962
KLHDC1|27437|ES	-2.30862	0.36475	0.154932	0.858719	0.0209647
TROAP|21553|AT	2.30758	5.50012	1.2928	23.3998	0.0210223
ABCC5|67827|RI	-2.30678	0.483859	0.261119	0.896599	0.021067
NTF4|50880|AT	2.30648	3.69627	1.21702	11.2261	0.0210836
RAB6A|17707|ME	2.30619	10.981	1.43295	84.15	0.0210999
IMPDH1|81670|AP	2.30613	3.11086	1.18573	8.16164	0.0211034
PRRT2|35954|RI	2.305	4.01524	1.23132	13.0934	0.0211664
TTC9C|16417|RI	-2.30356	0.123958	0.0209793	0.732411	0.0212475
MDFI|76116|AP	2.30339	2.76285	1.1636	6.56008	0.0212567
GNG5|3606|RI	-2.30317	0.33622	0.13298	0.85008	0.0212693
DNAJC10|56461|AT	-2.30229	0.216636	0.0589157	0.796583	0.021319
DNAJC10|56462|AT	2.30224	4.61589	1.25532	16.9729	0.0213218
NFIX|47900|AP	-2.30092	0.237763	0.0699415	0.808267	0.0213959
KANSL2|21458|ES	2.30004	26.8517	1.62661	443.263	0.0214459
SCPEP1|94617|ES	-2.29979	0.378471	0.165355	0.86626	0.0214601
CORIN|69182|AT	2.29916	2.85901	1.16763	7.00045	0.0214958
ARHGEF25|22664|AP	-2.29819	0.325081	0.124682	0.847579	0.0215512
PRNP|58627|AD	2.29738	8.62843	1.37233	54.2507	0.0215973
PAK6|29958|AP	-2.29732	0.0783448	0.00892143	0.687996	0.0216002
FKBP8|48445|AP	2.29696	63.4886	1.83857	2192.36	0.0216211
PLSCR1|67165|ES	2.29639	37.591	1.7012	830.641	0.0216534
IP6K2|64760|ES	2.29606	2.57024	1.14818	5.75356	0.0216726
CELF1|15763|AA	-2.29455	0.325818	0.125017	0.849146	0.0217587
SLCO4A1|60081|RI	-2.29293	0.285388	0.0977125	0.83353	0.0218519
OPTN|10781|ES	2.29278	3.0378	1.17503	7.85365	0.0218606
E2F6|52693|ES	-2.29218	0.2539	0.0786341	0.819815	0.0218954
COL1A2|484890|ES	-2.29096	0.116454	0.0185026	0.732956	0.0219655
AP2B1|40326|AD	2.2909	17.6748	1.51423	206.309	0.0219689
CLN3|35718|ME	-2.29071	0.267056	0.0862969	0.826435	0.02198
GSK3A|50137|AP	-2.29039	0.288672	0.0996907	0.835902	0.021999
GSK3A|50138|AP	2.29033	3.46402	1.19628	10.0306	0.022002
EXOC7|43565|ES	-2.28926	0.472515	0.248694	0.897772	0.022064
GGT1|61426|AP	-2.28921	0.173369	0.0386721	0.77722	0.0220669
XPO1|53695|AP	-2.28853	0.304112	0.109721	0.842905	0.0221066
PRKAR1B|78509|AP	-2.28796	0.0628667	0.00587619	0.672584	0.0221401
THAP4|58392|AP	-2.28736	0.472615	0.248658	0.898279	0.0221747
ABCA3|33265|AT	2.28562	4.29428	1.23076	14.9833	0.0222767
COL1A1|265287|ES	-2.28557	0.152342	0.0303428	0.764862	0.0222794
ABCA3|33266|AT	-2.28551	0.23288	0.0667439	0.812558	0.0222827
TMEM184B|62221|AP	-2.28535	0.133189	0.0236369	0.750487	0.0222924
DIDO1|60092|AT	2.28527	3.55294	1.19777	10.5391	0.0222973
ALDOA|36035|AP	2.285	13.6323	1.45008	128.159	0.0223126
KEAP1|47524|AP	2.28465	3.03056	1.17067	7.84535	0.0223332
CFL1|16923|AP	2.28396	18.6528	1.51449	229.733	0.0223738
STXBP4|42570|AT	-2.28324	0.174056	0.0388049	0.780716	0.0224164
STXBP4|42571|AT	2.28319	5.74506	1.28083	25.769	0.022419
SNX19|19502|AP	-2.28318	0.201817	0.0510865	0.797274	0.0224199
SENP7|65946|ES	-2.28263	0.203349	0.0517927	0.798392	0.0224524
TMEM45A|65829|ES	2.28223	5.82673	1.28258	26.4708	0.0224757
MCTP2|32583|AP	-2.28163	0.244134	0.0727088	0.819725	0.0225114
OSBPL3|79026|ES	2.28127	12.7767	1.43165	114.025	0.0225322
SH2D4A|82869|AP	-2.28069	0.319819	0.12007	0.851874	0.0225665
MYO1G|79578|AT	-2.27996	0.251765	0.0769241	0.824004	0.0226102
MYO1G|79577|AT	2.27993	3.97187	1.21356	12.9995	0.0226119
MALT1|45679|ES	2.27859	4.36957	1.22901	15.5354	0.0226913
MORF4L2|89764|AP	2.27731	7.05552	1.31294	37.9152	0.0227675
VEGFA|76336|ES	-2.27658	0.260992	0.0821081	0.829598	0.0228115
HNRNPC|26546|AD	-2.27568	0.0437644	0.00295643	0.64785	0.022865
MUTYH|2671|AA	2.27565	6.48899	1.29619	32.4851	0.0228667
NDUFAF5|58707|ES	-2.27547	0.301161	0.107118	0.846707	0.0228779
SNRPD2|116024|ME	-2.275	0.319771	0.119742	0.853947	0.0229058
LDB2|68845|ES	2.27498	4.7191	1.23968	17.9642	0.022907
SPATS2|21578|AT	2.27448	31.5251	1.61151	616.708	0.0229373
SPATS2|21577|AT	-2.27447	0.0317226	0.00162168	0.620543	0.0229375
ELF5|14952|AT	-2.27396	0.299998	0.106277	0.846833	0.0229681
ULK3|31757|RI	-2.27396	0.416723	0.195969	0.886151	0.0229685
IL1RN|55030|AP	-2.27282	0.53163	0.308311	0.916705	0.0230369
CAPN12|49691|AT	-2.27233	0.401682	0.182902	0.88216	0.0230664
SEPT10|54907|ES	-2.27162	0.113745	0.0174335	0.742129	0.0231097
ENTPD6|58869|ES	2.27079	5.61444	1.26638	24.8913	0.0231596
HPS4|61502|RI	-2.27026	0.4411	0.217599	0.894162	0.023192
RNASE1|26469|ES	2.26971	5.65168	1.26663	25.2177	0.0232254
CORO7|33670|ES	-2.26962	0.136414	0.0244206	0.762016	0.0232306
SRSF6|59434|ES	-2.26877	0.377896	0.163031	0.875941	0.0232821
SYNPO|74100|AP	-2.26871	0.268695	0.086336	0.836235	0.0232859
COQ4|87735|AT	2.26843	7.0351	1.30381	37.9599	0.0233027
CES4A|36916|ES	-2.26842	0.290258	0.0996821	0.845182	0.0233036
CAPN3|30148|AP	-2.26842	0.208915	0.0540018	0.808222	0.0233036
RPE|100824|ME	-2.2684	0.336172	0.131068	0.862236	0.0233048
TACC2|13337|AP	-2.26755	0.191856	0.0460482	0.799352	0.0233566
CLPTM1|50379|AP	-2.26754	0.0954557	0.012531	0.727139	0.0233573
ESCO1|44771|ES	-2.26649	0.231963	0.0655635	0.820686	0.0234212
PDE4A|47519|AP	2.26601	4.28254	1.21707	15.0691	0.0234508
SVIL|11109|AP	2.266	2.2471	1.11555	4.52642	0.0234513
STARD8|89355|AP	2.26461	4.23762	1.2144	14.787	0.0235366
PRTG|30742|AT	-2.26448	0.512741	0.287612	0.914089	0.0235446
IRF9|26880|ES	2.26377	8.55486	1.33384	54.8682	0.0235885
SRGAP1|22855|AP	2.26333	2.78355	1.14707	6.75471	0.0236154
SRGAP1|22854|AP	-2.26301	0.359315	0.148074	0.871913	0.0236353
RBM4B|17108|AT	-2.26289	0.134793	0.0237596	0.764702	0.0236427
RBM4B|17107|AT	2.26279	7.41824	1.30759	42.0854	0.0236488
PKD1L2|37760|AT	2.26267	1.7357	1.07656	2.7984	0.0236558
IFI27L1|29061|ES	2.26262	3.37832	1.17685	9.69796	0.0236592
TMBIM4|22893|AT	2.2625	4.34265	1.21697	15.4964	0.0236664
TMBIM4|22891|AT	-2.26243	0.230287	0.0645354	0.821754	0.0236709
ATG13|15598|ES	2.26234	4.94168	1.23806	19.7246	0.0236764
FAM76A|1342|ES	-2.26226	0.192095	0.0460015	0.802159	0.0236815
MAPK7|39723|AD	-2.2606	0.310495	0.112632	0.855949	0.0237838
CCPG1|30726|RI	2.26054	4.9593	1.23728	19.878	0.0237877
SEC23A|27348|AT	-2.26048	0.19466	0.0471021	0.804476	0.0237912
TMEM205|47662|ES	2.2596	9.77883	1.35306	70.6732	0.023846
SOCS2|23705|AP	-2.2589	0.402448	0.182697	0.88652	0.0238896
ZNF185|90404|ES	-2.25872	0.225847	0.062101	0.821356	0.023901
PDCD5|48877|AP	-2.25848	0.215794	0.0570299	0.816536	0.0239155
C15orf48|30426|RI	-2.25837	0.0628602	0.00569546	0.693782	0.0239223
TWSG1|44599|AT	-2.25803	0.0720062	0.00733787	0.706593	0.0239437
TWSG1|44600|AT	2.25794	13.8861	1.4151	136.263	0.0239491
JUP|40931|AT	2.25699	4.44871	1.21706	16.2614	0.0240084
JUP|40930|AT	-2.25695	0.224789	0.0614963	0.821677	0.024011
PDCD5|48878|AP	2.25636	4.62695	1.22291	17.5063	0.0240479
MSL1|40845|RI	2.2563	9.79602	1.34946	71.1114	0.0240521
MON2|22839|ES	2.25551	2.49027	1.12699	5.50263	0.0241015
LDLRAD3|15419|ES	-2.25544	0.305127	0.108767	0.85598	0.0241056
PARP6|31527|ES	-2.25531	0.210681	0.0544286	0.815501	0.0241138
TPSAB1|33047|RI	-2.2548	0.451108	0.225823	0.901143	0.0241458
LRRC23|20001|ES	-2.25467	0.13037	0.0221825	0.766206	0.024154
SEMA3C|80237|AP	2.2544	12.5615	1.39168	113.382	0.0241709
IQCD|24626|AA	2.25422	2.52956	1.12879	5.66863	0.0241824
LIMK2|61836|AT	-2.25406	0.0744396	0.0077769	0.712527	0.0241926
NDRG2|26512|ES	2.25404	5.4837	1.2486	24.0837	0.0241936
LIMK2|61835|AT	2.25402	13.4333	1.4034	128.583	0.024195
MYO19|40482|AA	-2.25385	0.231538	0.0648775	0.826326	0.0242056
HGSNAT|83762|AT	-2.25314	0.0297595	0.00139913	0.632984	0.0242506
HGSNAT|83763|AT	2.25313	33.6025	1.57981	714.723	0.0242508
HNRNPC|26550|ES	-2.25294	0.022564	0.000833605	0.610764	0.0242627
PROM2|54497|AA	2.25282	2.9213	1.14954	7.42385	0.0242706
FAM47E-STBD1|69610|AP	-2.25256	0.100213	0.01354	0.741697	0.0242872
CD97|47968|ES	-2.25116	0.177083	0.0392289	0.799373	0.0243755
BBIP1|13099|ES	2.25104	10.8654	1.36134	86.7214	0.0243832
KDM1A|1032|ES	-2.2504	0.15371	0.0300862	0.785301	0.0244236
UNKL|33080|AT	-2.24975	0.0687291	0.00666912	0.708293	0.0244647
PREPL|53448|ES	-2.24944	0.45688	0.230879	0.90411	0.0244848
PRUNE|7544|ES	-2.2492	0.173775	0.0378187	0.798485	0.0245
ISOC2|52106|ES	-2.24892	0.282483	0.0938696	0.85008	0.0245176
HMBS|19098|RI	-2.24879	0.186973	0.0433597	0.806253	0.0245261
TRIB1|85131|AD	-2.24822	0.0172696	0.000501848	0.59428	0.024562
SDCBP2|58484|AP	2.24739	3.95538	1.19227	13.122	0.0246153
FHL2|54833|ES	-2.24737	0.135474	0.0236991	0.774421	0.0246165
FAM47E-STBD1|69611|AP	2.24695	9.92615	1.34064	73.4936	0.0246432
S100A13|7731|AP	2.24692	3.44257	1.17102	10.1205	0.0246453
SEC23A|27347|AT	2.24641	5.0613	1.22971	20.8316	0.0246779
COX4I1|156373|AA	-2.24623	0.375419	0.159683	0.882623	0.0246892
FNIP2|70999|AP	2.24584	4.1704	1.19934	14.5015	0.0247145
SCEL|26087|ES	2.24408	7.04747	1.28046	38.7883	0.0248274
GGT1|61437|AA	-2.24393	0.343344	0.134962	0.873469	0.024837
PRTG|30743|AT	2.24351	1.93838	1.08725	3.45582	0.0248639
SNX11|42175|AD	2.24346	5.78221	1.24825	26.7846	0.0248672
CCL4L2|40467|ES	2.24335	15.9044	1.41834	178.343	0.0248741
PLEKHA5|20646|AT	2.24322	8.57475	1.31171	56.0536	0.0248828
PLXNA4|81829|AT	2.24295	4.12155	1.19564	14.2076	0.0249002
CAMTA2|38639|AA	-2.24228	0.122731	0.019616	0.767882	0.0249434
TMEM135|18207|ES	-2.24205	0.0891207	0.0107663	0.737718	0.0249581
RRN3|34141|ES	-2.24144	0.0735583	0.00750913	0.720567	0.0249977
MAP3K4|78358|AD	-2.24098	0.251605	0.0752642	0.841104	0.0250271
IDI1|10610|ES	2.24082	13.4224	1.38471	130.107	0.0250377
MITF|65588|AP	-2.24038	0.445309	0.219431	0.903701	0.0250662
TMUB1|82347|RI	-2.24034	0.30008	0.104688	0.860154	0.0250687
CASP7|13170|ES	-2.24029	0.116236	0.0176862	0.763915	0.0250719
FAM198A|64338|AT	-2.23799	0.0577836	0.0047581	0.701741	0.0252214
BUB3|13390|AA	2.23797	5.66695	1.24046	25.889	0.0252229
CHEK1|19312|AT	-2.2378	0.277607	0.0903567	0.852902	0.0252342
PFKM|21414|AP	-2.23779	0.21946	0.0581414	0.828375	0.0252345
CHEK1|19311|AT	2.23779	3.60221	1.17246	11.0672	0.0252347
SERBP1|3355|AA	-2.23688	0.0370867	0.00206804	0.665085	0.0252944
MIB2|198|AD	2.23687	4.01268	1.18768	13.5572	0.0252948
ASRGL1|16341|ES	2.23614	26.4097	1.49829	465.514	0.0253427
OAS3|24605|AT	2.23548	10.5502	1.33695	83.2542	0.0253856
PPARG|63414|AP	2.23463	2.29683	1.10761	4.76287	0.0254415
MTA2|16358|AP	-2.23428	0.0807293	0.0088767	0.734193	0.0254648
SUMF2|79786|ES	2.23373	4.06816	1.18765	13.935	0.0255006
MTO1|76751|ES	-2.23349	0.115251	0.0173063	0.767511	0.0255168
IRF3|51007|ES	-2.23334	0.535028	0.309031	0.926299	0.0255263
NCOR2|25146|AA	2.23222	14.3205	1.38353	148.227	0.0256005
PEX5|20090|AD	2.23221	8.11426	1.2909	51.004	0.0256012
RERG|20572|ES	-2.23107	0.0848933	0.00972529	0.741044	0.0256766
KEAP1|47525|AP	-2.22961	0.338322	0.130492	0.877158	0.0257734
ZNF726|48832|AT	2.22922	4.52242	1.19994	17.0444	0.0257994
KCNS3|52736|AP	-2.22922	0.0526456	0.00395516	0.700747	0.0257994
H2AFV|79570|AT	2.22913	10.4694	1.32787	82.5444	0.0258052
MADD|15722|ES	2.22858	3.61403	1.1675	11.1874	0.0258421
RAB28|68792|ES	2.22844	3.81689	1.17512	12.3975	0.025851
AAMDC|17981|ES	2.22817	6.34531	1.24908	32.2339	0.0258692
HAUS3|68550|RI	-2.22795	0.236045	0.0662841	0.840585	0.0258839
TEAD2|50918|AP	-2.22782	0.38108	0.163083	0.890479	0.0258922
DUSP23|8410|AP	2.2274	3.21982	1.15073	9.0093	0.0259208
CAPG|54271|AP	2.22736	2.9418	1.1383	7.60272	0.0259229
UPP1|97464|ES	-2.22729	0.0414996	0.00252321	0.682549	0.0259279
IRF7|13710|ES	-2.22709	0.300411	0.10425	0.865674	0.0259411
CAPG|54272|AP	-2.22655	0.340046	0.131572	0.878843	0.0259776
YY1AP1|8097|AP	2.22645	16.8751	1.40246	203.051	0.0259842
LRRC23|20009|AD	-2.22609	0.173307	0.0370364	0.810966	0.0260085
ARHGEF25|22665|AP	2.22475	2.94769	1.1373	7.63988	0.0260981
TRAF1|87405|AP	-2.22437	0.348344	0.137549	0.882185	0.0261235
C7orf41|79112|RI	-2.224	0.0962186	0.0122244	0.757341	0.0261485
SYNCRIP|76933|AT	2.22344	8.90272	1.29574	61.1685	0.0261861
SYNCRIP|76934|AT	-2.22336	0.112335	0.0163497	0.771824	0.0261918
ZDHHC16|12704|ES	-2.22271	0.0834322	0.00933633	0.745575	0.0262354
RAB40A|89735|AP	2.22238	2.30261	1.1035	4.80475	0.0262574
VAMP4|8994|RI	-2.22236	0.214197	0.0550348	0.833662	0.0262593
IRAK4|21255|ES	2.22034	3.13813	1.14352	8.61188	0.0263954
PLD3|49899|AD	-2.21965	0.0546612	0.00419801	0.711729	0.0264424
FAM86B1|82719|AD	-2.21879	0.215279	0.0554383	0.835976	0.0265011
NWD1|48207|AD	2.21821	2.54285	1.11477	5.80034	0.0265408
CIC|50143|AP	-2.21818	0.503571	0.274666	0.923244	0.0265422
CD46|9652|ES	2.2163	3.52288	1.15679	10.7285	0.0266711
GRAPL|39690|AT	-2.21618	0.295787	0.100721	0.86864	0.0266794
ABCB8|82297|RI	-2.21606	0.0550479	0.00423652	0.715275	0.0266871
IL17RE|63251|ES	2.21586	3.73762	1.16446	11.9968	0.0267011
GUCD1|61413|ES	-2.21564	0.277575	0.089329	0.862518	0.0267161
GABARAP|38864|RI	-2.21553	0.131847	0.0219604	0.791589	0.026724
TMEM33|69133|RI	2.21536	4.98244	1.20338	20.6291	0.0267354
SDR39U1|27004|AP	2.21446	2.36594	1.10403	5.07022	0.0267974
ISLR|31677|AP	-2.21363	0.3125	0.11158	0.875213	0.0268544
KHNYN|27000|AP	-2.21355	0.341393	0.131819	0.884155	0.0268595
SRSF2|43667|AD	2.21355	21.0376	1.41764	312.197	0.0268595
TREX2|90430|ES	-2.21313	0.202262	0.0491162	0.832918	0.0268889
ARMC10|81158|ES	-2.2131	0.0647849	0.00573971	0.731236	0.0268911
GFOD2|37099|AT	-2.21288	0.189718	0.0435238	0.826975	0.0269057
GFOD2|37098|AT	2.21286	5.27076	1.2092	22.9745	0.0269072
LHFPL2|72609|AP	-2.21271	0.209927	0.0526711	0.836689	0.0269178
LRRC27|13491|AP	2.21251	2.52621	1.11158	5.74116	0.0269312
SLC16A3|44301|AP	-2.21244	0.277889	0.0893733	0.864043	0.026936
GRAPL|39691|AT	2.21241	3.37304	1.14881	9.90361	0.0269386
SLC2A6|88069|ES	-2.21212	0.186799	0.0422478	0.825935	0.0269585
SNRPB2|58725|AD	-2.21183	0.121606	0.0187979	0.786689	0.0269786
CSAD|21952|ES	-2.21173	0.287392	0.0951903	0.867673	0.0269851
EBPL|25915|ES	2.21099	30.3282	1.47313	624.388	0.0270368
LRRC27|13489|AP	-2.21082	0.420876	0.195414	0.90647	0.0270482
CBLN3|26997|AP	2.21067	6.35289	1.23329	32.7249	0.0270584
TAF1A|9883|AT	-2.21063	0.269427	0.0842298	0.861819	0.0270612
TSTD1|8525|RI	-2.20887	0.0363797	0.00192259	0.688384	0.0271837
SMARCA4|47608|AP	-2.20856	0.29238	0.0981766	0.870736	0.0272051
RHOF|24897|AT	-2.20853	0.10142	0.0133077	0.772933	0.0272075
RHOF|24898|AT	2.20851	9.85986	1.29375	75.1433	0.0272087
IP6K2|64757|ES	2.20766	3.57178	1.15354	11.0595	0.0272677
RAB40A|89734|AP	-2.20692	0.436998	0.209502	0.911528	0.02732
MDFI|76115|AP	-2.20677	0.372646	0.155074	0.895475	0.0273301
MAGIX|89091|ES	-2.20634	0.352261	0.139421	0.890021	0.0273605
TOP3B|61266|RI	-2.20565	0.42595	0.199528	0.909314	0.0274083
DNMT1|47475|ES	2.20554	5.99033	1.22058	29.3992	0.0274161
PGBD2|10573|AA	2.20541	6.00574	1.22081	29.5451	0.0274256
WNK1|19616|ES	2.20488	2.31175	1.09755	4.86918	0.0274627
DBNDD1|38197|AP	2.20485	4.23915	1.17401	15.3069	0.0274646
SERPINA1|29121|AA	-2.2044	0.153224	0.0289061	0.812205	0.0274964
SPATA5L1|30425|AD	-2.20362	0.246921	0.0711672	0.856712	0.0275512
ANAPC11|44216|ES	2.20254	5.23095	1.19989	22.8045	0.0276271
SERPINB6|75147|AP	-2.20212	0.251908	0.0738458	0.859324	0.0276567
SLC43A1|15846|AP	2.20192	2.58261	1.10989	6.00952	0.0276712
ZNF66|48728|AT	-2.2009	0.14859	0.0272034	0.811626	0.027743
TMEM51|739|ES	2.20086	3.41966	1.14405	10.2216	0.0277462
FBXO22|31902|ES	2.20032	9.8196	1.28344	75.1299	0.027784
PLXNA4|81831|AT	-2.19998	0.223393	0.05877	0.849147	0.027808
FAM129C|48336|AA	2.19975	4.98856	1.19147	20.8867	0.027825
DCTPP1|36109|AP	2.19827	10.6641	1.29251	87.986	0.0279297
ISOC2|52105|ES	-2.19825	0.411062	0.186065	0.908131	0.0279314
ABLIM1|13209|ES	-2.19812	0.180376	0.0391697	0.830634	0.0279404
DMBT1|13361|ES	-2.19804	0.216264	0.0552074	0.847168	0.0279462
PLAGL1|78007|AA	-2.19785	0.515358	0.28535	0.930764	0.0279596
RAD9A|17181|AA	2.19782	9.11463	1.27018	65.4051	0.027962
PHTF1|4284|RI	2.19666	2.61533	1.10915	6.16688	0.0280449
LPAR2|48664|AP	2.19535	2.75379	1.11473	6.80286	0.0281384
SMIM6|43473|AP	2.19504	3.19199	1.13235	8.9979	0.0281608
FAM76A|1341|AT	-2.19409	0.0499566	0.00343603	0.726321	0.0282287
BAIAP2|44102|ES	2.19406	6.80055	1.22696	37.6928	0.0282309
FAM76A|1340|AT	2.19398	20.0135	1.37658	290.967	0.028237
AP3M2|83569|ES	2.1937	6.01534	1.21068	29.8876	0.028257
OPA1|68140|ES	2.19347	4.27358	1.16721	15.6471	0.0282738
THNSL2|54469|ME	-2.19347	0.185385	0.0411211	0.835764	0.0282738
FAM49B|85146|ES	-2.19341	0.0632704	0.00537017	0.745441	0.0282782
PRSS16|75684|ES	2.19284	2.73763	1.11288	6.73444	0.0283189
CNDP2|45810|AP	-2.19274	0.0392691	0.00217447	0.709165	0.0283261
CD44|15127|ES	2.19269	3.3089	1.13542	9.6429	0.0283295
BCS1L|57528|RI	-2.19225	0.471426	0.240676	0.923413	0.0283616
TNFSF13|38970|AP	-2.19182	0.218436	0.0560449	0.851357	0.0283924
TNFSF13|38969|AP	2.19182	4.57801	1.17459	17.8429	0.0283926
PHLDB2|66067|ES	-2.19129	0.262931	0.0796029	0.868469	0.0284306
TGIF1|44502|AP	-2.19057	0.0844962	0.00926082	0.770947	0.0284827
ATG10|72682|AT	2.18988	8.90581	1.25808	63.0432	0.0285326
TVP23C|39355|AT	2.18968	4.22874	1.16331	15.3718	0.0285471
KIAA1324|3996|AA	-2.18964	0.0504299	0.003479	0.731007	0.0285502
PLEKHA1|13356|ES	2.18815	6.1355	1.20826	31.156	0.0286586
CMC1|63790|ES	2.18744	4.55658	1.17083	17.7332	0.0287106
FANCD2|63304|AT	-2.18698	0.0325551	0.00151228	0.700818	0.0287441
PAPOLA|29203|AT	2.18645	20.4713	1.36715	306.531	0.0287826
IRF3|51011|ES	-2.18624	0.40684	0.181665	0.911119	0.0287979
TM4SF19|68238|AT	-2.18485	0.0933047	0.0111131	0.783381	0.0289
TATDN2|63313|AD	-2.18393	0.201009	0.047631	0.848287	0.0289672
SMN1|72423|ES	2.18314	5.63597	1.19336	26.6175	0.0290253
TM4SF19|68239|AT	-2.18217	0.299553	0.101451	0.884484	0.0290968
CNDP2|45811|AP	2.18198	25.2405	1.38888	458.704	0.0291109
NTF4|50881|AT	-2.18188	0.288162	0.0942397	0.88113	0.0291182
ZNF248|11301|AT	-2.18146	0.240764	0.0669845	0.865383	0.0291491
ZNF248|11303|AT	2.18141	4.15329	1.15551	14.9283	0.0291534
COPB1|14469|AD	2.18136	3.53306	1.13667	10.9817	0.029157
DIS3L|31260|AP	-2.18076	0.398111	0.173983	0.910965	0.0292012
OGDH|79543|AT	-2.18041	0.050295	0.0034224	0.739127	0.0292269
OGDH|79544|AT	2.18039	19.8821	1.35291	292.183	0.0292285
HS3ST3B1|39339|RI	2.17984	5.13801	1.1795	22.3817	0.0292692
HMOX2|33743|AP	-2.17871	0.424917	0.196755	0.917658	0.0293532
SCMH1|2058|ES	2.17867	2.43867	1.09361	5.43801	0.0293562
METRN|32960|AP	-2.17864	0.47101	0.239265	0.927216	0.0293584
NFX1|86100|AT	2.17858	7.76859	1.22841	49.1294	0.0293631
SAMD9L|80449|RI	-2.17847	0.278879	0.0884012	0.879781	0.0293712
DZIP3|66033|AP	2.1779	3.42396	1.13107	10.365	0.0294138
ATL2|53248|ES	-2.17783	0.261072	0.0779589	0.874287	0.0294188
COL12A1|76773|ES	2.17667	8.18273	1.23279	54.3137	0.0295051
KLC4|76232|AD	2.17651	7.55704	1.22289	46.6999	0.0295174
PLSCR1|67168|ES	-2.17632	0.392438	0.169015	0.911203	0.0295313
FAM86B1|82716|ES	-2.17618	0.479958	0.247789	0.929664	0.029542
GPR35|58297|AP	2.17602	1.77761	1.05878	2.98446	0.0295539
TMUB2|41785|AP	2.17592	7.72169	1.2249	48.6768	0.0295616
INO80E|36015|ES	-2.17559	0.38099	0.159722	0.908791	0.029586
LHFPL2|72608|AP	2.17545	4.60843	1.16339	18.2549	0.0295968
IRF3|51012|ES	-2.17458	0.230692	0.0615074	0.865241	0.0296619
DIDO1|60091|AT	-2.17398	0.322028	0.11594	0.894446	0.0297064
MYO6|76805|ES	-2.17395	0.328345	0.120301	0.896173	0.029709
COX20|10475|ES	2.17389	8.70225	1.23728	61.2062	0.0297131
TXNRD1|24106|ES	2.17279	12.0755	1.27636	114.244	0.0297961
LRRC8A|87787|AP	2.17237	3.16057	1.11909	8.92617	0.0298277
FNBP1|87887|ES	2.17192	2.27171	1.08337	4.76354	0.0298619
ISYNA1|48434|AP	-2.17085	0.304465	0.104051	0.8909	0.0299427
PILRB|80936|RI	-2.17059	0.302606	0.102832	0.890484	0.0299622
IFT172|95454|ES	-2.17009	0.328869	0.120451	0.897912	0.0299999
CORO1B|387277|ES	-2.16974	0.453436	0.221943	0.926383	0.0300263
HYAL3|64984|AP	2.16958	3.96271	1.14229	13.7471	0.0300388
COX4I1|156376|ES	-2.16953	0.369884	0.150609	0.908402	0.0300428
MRAS|66990|AP	-2.16929	0.206861	0.0498182	0.858948	0.0300609
KIF1B|602|AT	-2.16898	0.255872	0.0746607	0.876905	0.0300839
KIF1B|601|AT	2.1689	3.90801	1.14031	13.3932	0.0300902
ZNF365|11879|AT	2.16875	2.36419	1.08636	5.14508	0.030102
TMEM87A|30133|AP	2.16828	25.0659	1.36276	461.048	0.030137
TMEM87A|30132|AP	-2.16828	0.0398955	0.002169	0.733816	0.0301377
DNMT1|47474|AD	2.16791	39.2654	1.42199	1084.23	0.0301657
ACPP|66802|AT	-2.16781	0.2197	0.0558168	0.864762	0.0301733
RUSC1|8082|AD	2.16777	5.66495	1.18087	27.1763	0.0301761
GAREML|52883|AP	-2.16775	0.496205	0.263326	0.935036	0.0301777
ACPP|66803|AT	2.16772	4.55133	1.15631	17.9144	0.0301803
ANKRD65|168|ES	2.16762	1.94904	1.06602	3.56352	0.0301875
POMGNT1|2783|AP	-2.16741	0.275956	0.0861386	0.884061	0.0302037
LGMN|29006|ES	-2.16679	0.284207	0.0910794	0.886846	0.0302509
GAREML|52882|AP	2.16574	2.01419	1.0688	3.79583	0.0303307
SH3PXD2A|13023|AP	-2.16531	0.361745	0.144106	0.908075	0.0303642
S100A13|7734|AP	-2.1647	0.0707159	0.00642459	0.778374	0.0304107
PCDH9|26031|AT	-2.16343	0.422757	0.193797	0.922221	0.0305083
CHORDC1|18267|RI	2.1632	2.49304	1.08962	5.70405	0.0305255
CIC|50142|AP	2.16301	1.95323	1.06486	3.58272	0.0305408
FAM136A|53891|ES	-2.16156	0.240003	0.0658013	0.875381	0.0306524
FPGT-TNNI3K|3455|AT	2.16155	2.38216	1.08432	5.23343	0.0306532
BANK1|70097|AP	-2.16135	0.14675	0.0257518	0.83627	0.0306686
MPST|62072|AP	-2.16122	0.123835	0.0186278	0.823238	0.0306786
MPST|62071|AP	2.16122	8.07526	1.21471	53.6832	0.0306786
ELF2|70614|AA	2.16111	3.69647	1.1294	12.0984	0.0306869
KDM2B|24871|AP	-2.16058	0.191807	0.0428865	0.857849	0.0307275
CBLN3|26998|AP	-2.16018	0.163384	0.0315747	0.84543	0.0307591
IL18BP|17485|AD	2.15998	3.02152	1.10782	8.24102	0.0307741
ZNF219|26526|AP	-2.15922	0.417032	0.188535	0.922462	0.0308331
FGFR3|68517|ES	-2.15899	0.144051	0.0248088	0.836428	0.0308511
KLF8|89288|AP	2.15866	3.10307	1.10986	8.6759	0.0308762
SLC2A13|21086|AT	-2.15863	0.15818	0.0296491	0.843906	0.0308786
PPHLN1|21225|ES	2.15863	7.41269	1.20245	45.6967	0.0308789
SLC2A13|21085|AT	2.15859	6.32157	1.18492	33.7258	0.0308824
BOLA3|54017|ES	2.1583	9.99743	1.23562	80.8893	0.0309042
H2AFV|79572|AT	-2.15811	0.0854593	0.00915372	0.797849	0.0309194
NOP2|19890|ES	-2.15792	0.236137	0.0636546	0.875984	0.0309337
BCL2L11|54965|ES	-2.15792	0.37022	0.150143	0.912879	0.0309343
TAMM41|63410|ES	-2.15773	0.258221	0.075488	0.883294	0.0309485
ABCC5|67820|RI	-2.15717	0.343456	0.130069	0.906924	0.0309928
SMEK1|28880|AD	-2.15687	0.230669	0.0608322	0.874671	0.0310155
GUCY1A3|70922|AP	2.15685	3.85282	1.13102	13.1246	0.0310176
CDK11A|218|AD	2.15612	4.80829	1.15357	20.0417	0.0310741
TSC22D2|67269|ES	-2.15592	0.13479	0.0217981	0.833477	0.0310901
CD79B|43025|ES	2.15588	14.0239	1.27122	154.708	0.0310932
IMPDH1|81671|AP	-2.15582	0.34721	0.132715	0.90837	0.0310978
LZIC|587|AP	2.15552	3.77611	1.12811	12.6397	0.0311212
ECE1|963|AP	2.15534	4.67616	1.15007	19.0133	0.0311355
UNKL|33081|AT	2.15441	11.666	1.24823	109.03	0.0312078
ATL3|16519|AP	2.1544	6.50992	1.1842	35.787	0.0312088
WDR20|29340|AT	2.15394	6.92163	1.19033	40.2484	0.0312445
IL32|33441|ES	2.15347	5.04552	1.15654	22.0116	0.031282
GINS4|83515|AT	2.1534	3.35976	1.11501	10.1237	0.0312871
GINS4|83516|AT	-2.15333	0.297654	0.0987834	0.896892	0.0312928
ATF7IP|20549|AA	-2.15281	0.173209	0.0351033	0.85466	0.0313339
COPE|48519|ES	-2.15188	0.518222	0.284769	0.943059	0.0314068
CDK5RAP2|87387|ES	2.15129	2.86139	1.09801	7.45675	0.0314533
ARHGAP17|35664|ES	2.15111	3.6199	1.1211	11.6882	0.0314674
UIMC1|74688|ES	2.15063	7.95901	1.2019	52.7048	0.0315051
ATG10|72684|ES	-2.1505	0.299268	0.0996649	0.898625	0.0315156
NDUFC1|70618|AP	2.15047	3.13931	1.10666	8.90544	0.0315184
NDUFC1|70617|AP	-2.15047	0.318541	0.112291	0.903623	0.0315184
SYNGR1|62298|AT	2.15032	4.17304	1.13481	15.3455	0.0315303
THUMPD2|53337|ES	-2.15006	0.329043	0.11945	0.906396	0.0315504
SGCB|69277|ES	-2.14979	0.0524024	0.00356275	0.770757	0.0315716
CLDN7|38894|AP	2.14965	4.54549	1.14294	18.0774	0.031583
NPRL3|32813|ES	-2.14964	0.260775	0.0765664	0.888165	0.0315837
LTBP4|49928|AP	-2.14953	0.436056	0.204585	0.929418	0.0315922
HYAL3|64983|AP	-2.14949	0.25542	0.0735823	0.886618	0.0315957
BCCIP|13431|AT	2.14857	6.40725	1.1771	34.8763	0.0316682
NXT2|89867|AP	2.14847	3.3949	1.1132	10.3533	0.0316767
LYNX1|85361|AP	2.14841	1.75749	1.0507	2.93971	0.031681
FAM189B|8046|ES	-2.14759	0.349107	0.133612	0.912158	0.0317463
TP53I11|15502|ES	-2.14733	0.379364	0.156618	0.918905	0.031767
UBR4|872|AP	-2.14689	0.187966	0.0408664	0.864558	0.0318018
SLC43A1|15844|AP	-2.14653	0.395666	0.169689	0.922575	0.0318308
MVD|38010|ES	-2.1463	0.235733	0.0629979	0.882097	0.0318493
SKA2|42734|ES	-2.14583	0.228038	0.0591049	0.879817	0.0318865
LRRC49|31447|AP	-2.14581	0.356268	0.138795	0.914493	0.0318883
UBTF|41831|AP	-2.14544	0.162677	0.0309625	0.854707	0.0319175
TTLL3|63211|ES	-2.14507	0.327288	0.117956	0.908116	0.0319471
SLFN13|40302|AP	-2.14503	0.397218	0.170865	0.923433	0.0319505
LUC7L|32848|ES	-2.1449	0.517128	0.283068	0.944726	0.0319608
IPP|2771|AT	-2.14431	0.0503066	0.00327242	0.773359	0.0320084
IPP|2772|AT	2.14402	19.8712	1.29256	305.491	0.032031
OSER1|59460|AP	-2.1435	0.0851809	0.00895928	0.809863	0.0320731
RAB1A|53789|ES	-2.1429	0.364722	0.144984	0.917497	0.0321209
MRFAP1|68723|RI	-2.1421	0.0745396	0.00692868	0.801906	0.0321855
HAUS4|26679|AD	2.14166	3.8176	1.12036	13.0084	0.0322211
YAF2|21157|ES	-2.14162	0.256033	0.0735839	0.890862	0.032224
SMCO4|18302|AA	-2.14119	0.0950508	0.0110259	0.8194	0.0322587
AGPAT3|60795|AP	-2.14107	0.101977	0.0126146	0.824386	0.0322681
SRSF3|75985|ES	-2.14098	0.192388	0.0425478	0.86992	0.0322758
PPP1R12C|52019|AA	-2.14064	0.0997469	0.0120864	0.823195	0.0323027
CASP10|56801|AT	2.14024	16.9691	1.26933	226.852	0.0323357
GIMAP4|82251|AD	2.14	15.746	1.26101	196.618	0.0323546
ENDOV|44075|RI	-2.13948	0.448223	0.214897	0.934886	0.0323971
NFATC4|26991|RI	-2.13931	0.311681	0.107118	0.906891	0.0324103
ID1|58896|RI	-2.13906	0.13526	0.0216311	0.845779	0.0324311
SEC16A|88181|AA	2.1379	19.703	1.28158	302.915	0.0325246
NOD1|79119|AA	-2.13781	0.287043	0.0914086	0.901378	0.0325324
SPATA6L|85752|AT	2.13687	2.62356	1.08313	6.35479	0.0326083
RNF216|78683|ES	-2.13659	0.280525	0.0874132	0.900254	0.0326313
CARS|13948|ES	2.13604	7.05093	1.17469	42.3224	0.0326759
CLDN7|38892|AP	-2.13576	0.221928	0.055749	0.883457	0.0326988
NHLRC3|25701|ES	-2.13547	0.192599	0.0424715	0.873392	0.0327229
NSMF|88309|AT	2.1352	6.04909	1.15918	31.5666	0.0327449
RASSF7|13691|AA	2.13504	3.39258	1.10536	10.4125	0.0327575
BCAR3|3796|AP	2.13473	1.99676	1.05825	3.76759	0.0327829
TUBD1|42828|ES	2.13381	5.45362	1.1482	25.9031	0.0328586
HRAS|13685|ES	-2.13309	0.17521	0.03536	0.868172	0.0329174
SYNE1|78184|ES	2.13162	2.72539	1.08409	6.85162	0.0330385
CCDC14|66498|RI	-2.13161	0.479505	0.243944	0.942533	0.0330391
SNRNP70|50882|AA	2.13016	19.3524	1.2671	295.569	0.033158
TCF7L2|13154|ES	2.13016	6.05875	1.15481	31.7875	0.0331588
GRB7|40698|ES	2.12978	13.1149	1.2278	140.088	0.0331894
ELN|80040|ES	-2.12961	0.193935	0.0428605	0.877515	0.0332039
TMEM184B|62220|AP	2.12954	6.6857	1.16334	38.4225	0.0332095
SEC24C|12174|RI	-2.12918	0.110019	0.0144251	0.839111	0.0332391
METTL17|26477|RI	-2.12914	0.365672	0.144843	0.923174	0.0332423
TOM1L1|42556|ES	2.12914	2.25523	1.06675	4.7678	0.0332428
SMARCAL1|57410|AP	-2.12885	0.338267	0.124699	0.917605	0.033267
FBXO44|657|ES	-2.12854	0.240226	0.064609	0.893195	0.0332923
ENOSF1|44462|AT	-2.12792	0.186733	0.0398073	0.875945	0.0333435
ENOSF1|44464|AT	2.12786	5.35494	1.14156	25.1193	0.0333489
PGBD2|10572|ES	2.12777	2.28731	1.06743	4.9013	0.0333563
NFATC4|26992|RI	-2.12769	0.247701	0.0684906	0.895826	0.0333629
GEMIN4|38260|AP	2.12729	2.11498	1.06069	4.2172	0.0333957
PIGA|88555|AD	-2.12712	0.167684	0.0323535	0.86908	0.0334105
ABCB9|24995|AP	2.12703	6.99224	1.16503	41.9657	0.033418
UBAP2L|7811|AP	-2.12679	0.108935	0.0141207	0.840382	0.0334378
GEMIN4|38259|AP	-2.12677	0.472883	0.237146	0.942954	0.0334394
SUV420H2|52072|ES	-2.12668	0.194478	0.0430019	0.879535	0.0334468
ADARB1|60867|ES	2.12612	2.6886	1.08036	6.69089	0.0334934
FANCI|32419|ES	-2.12592	0.55128	0.318371	0.954577	0.0335102
OSBPL6|56151|AT	-2.12568	0.269587	0.0804969	0.902856	0.0335301
CARM1|47600|ES	-2.12556	0.0507237	0.00324561	0.792731	0.0335398
MZF1|52487|AT	-2.12544	0.123564	0.0179674	0.849763	0.0335496
MZF1|52488|AT	2.12544	8.0929	1.17679	55.6558	0.0335503
GRSF1|69455|AD	-2.12533	0.0532836	0.0035667	0.796016	0.0335594
IRF3|51008|ES	-2.12528	0.585838	0.357782	0.95926	0.0335632
TLK1|55928|ES	-2.12457	0.117647	0.016337	0.847212	0.0336227
COL6A3|58107|ES	-2.12456	0.387792	0.161834	0.929241	0.0336237
FGD3|86894|AA	-2.12261	0.173441	0.0344036	0.87438	0.0337867
UBE2E1|63714|AP	2.12177	2.63824	1.07679	6.46396	0.033857
LEF1|70294|ES	-2.12109	0.415624	0.184658	0.935479	0.0339138
LMO3|20609|AP	2.12087	7.76892	1.16828	51.6622	0.0339332
SNAPC5|31279|AD	2.12045	3.02784	1.08746	8.43046	0.0339679
TFAP2C|59884|AP	-2.12043	0.227318	0.0578035	0.893951	0.0339702
HNRNPLL|53260|AT	2.12039	4.53541	1.12119	18.3465	0.0339728
PITPNM2|25044|ES	-2.12005	0.429302	0.196452	0.938143	0.0340015
MFSD12|46692|AP	2.11884	2.96076	1.08479	8.0809	0.0341041
RRNAD1|8313|RI	-2.11833	0.247013	0.0677391	0.900741	0.0341472
OSBPL6|56150|AT	2.11759	3.69185	1.1021	12.367	0.0342102
DUSP23|8409|AP	-2.11701	0.330907	0.118862	0.921236	0.0342591
MFSD12|46693|AP	-2.11684	0.338062	0.123851	0.922772	0.0342733
NAP1L1|23476|RI	-2.11678	0.0281122	0.00102968	0.767518	0.0342783
AMOT|89911|AP	-2.11632	0.263152	0.0764278	0.906073	0.0343173
DENND2D|4142|AP	2.11617	2.43272	1.06782	5.54225	0.0343304
DENND2D|4141|AP	-2.11614	0.411066	0.180434	0.936494	0.0343325
THUMPD2|53336|ES	-2.11569	0.363872	0.142631	0.928289	0.0343711
SNX19|19503|AP	2.11548	3.18355	1.08886	9.3079	0.0343887
TNC|87339|ES	2.11427	11.673	1.19643	113.889	0.034492
FMR1|90268|AA	2.11364	8.86718	1.17196	67.0901	0.0345456
RABEPK|87552|AT	-2.11318	0.0358594	0.00163683	0.785602	0.0345855
RABEPK|87551|AT	2.11318	27.8867	1.27291	610.935	0.0345855
PACRGL|68881|ES	-2.1128	0.618553	0.396137	0.965848	0.034618
ZBTB25|27883|AT	2.11255	4.68948	1.11808	19.6687	0.0346394
ZBTB25|27882|AT	-2.11251	0.21325	0.0508443	0.894411	0.0346423
CTDSPL|64002|ES	-2.11183	0.292632	0.0935453	0.915424	0.034701
C12orf49|24657|AP	-2.11178	0.0517411	0.00331235	0.80823	0.0347049
C12orf49|24658|AP	2.11174	19.3251	1.23718	301.861	0.0347091
TRMT11|77439|ES	-2.11164	0.253264	0.0707926	0.906067	0.0347176
POLR2J3|81115|ES	2.11153	6.7503	1.14691	39.7299	0.0347268
HEPH|89328|AP	-2.11138	0.376181	0.15179	0.932288	0.0347397
TNC|87340|ES	2.11137	6.36917	1.14199	35.5226	0.0347404
MBNL2|26143|ES	2.11061	7.15891	1.15084	44.5328	0.0348062
SMARCA4|47607|AP	2.10983	3.15341	1.085	9.16501	0.0348734
HN1L|33123|ES	2.10977	5.90704	1.13442	30.7586	0.0348779
ZNF707|85482|AA	2.10674	3.35532	1.088	10.3476	0.0351401
OSER1|59459|AP	2.10674	11.1555	1.18298	105.197	0.0351404
SPATA6L|85753|AT	-2.10649	0.374565	0.150217	0.933973	0.0351617
IL32|33418|AA	2.10636	3.46683	1.09025	11.024	0.035173
FBLIM1|772|AT	2.10598	9.39799	1.16806	75.6147	0.0352061
FBLIM1|773|AT	-2.10597	0.10641	0.0132258	0.856136	0.0352073
ACAN|32396|AT	-2.10579	0.500685	0.262987	0.953223	0.0352225
ANKRD13D|17156|AP	-2.10554	0.398018	0.168837	0.938292	0.0352446
C7orf43|80904|AP	2.10452	2.32337	1.05962	5.09436	0.0353331
ZFYVE21|29513|ES	2.10418	7.96176	1.1528	54.9875	0.0353624
NUP62|51124|AD	-2.10407	0.277579	0.0841192	0.915962	0.0353721
USP47|14403|ES	-2.10357	0.160445	0.0291677	0.88257	0.0354159
NLRP1|38720|AT	2.10321	4.6712	1.11069	19.6455	0.0354476
ZNF581|52118|AP	-2.10177	0.316487	0.108249	0.925315	0.0355736
VEGFA|76329|ES	-2.10141	0.188525	0.0397659	0.893772	0.0356054
ERO1LB|10369|AT	2.10109	3.16617	1.08049	9.27791	0.0356334
ERO1LB|10370|AT	-2.10109	0.315839	0.107783	0.92551	0.0356334
COL1A1|265289|ES	-2.10078	0.105035	0.0128311	0.859806	0.0356604
HDHD3|87277|AP	2.1003	3.05145	1.07739	8.64248	0.035702
HDHD3|87276|AP	-2.10028	0.327719	0.11571	0.92818	0.0357046
GNE|86336|AP	-2.09961	0.540594	0.304445	0.959916	0.0357633
EXD3|88296|AT	2.09938	2.33062	1.0578	5.13498	0.0357834
C7orf43|80905|AP	-2.09902	0.430844	0.196275	0.945747	0.0358154
EDIL3|72712|ES	-2.09826	0.236144	0.0613292	0.909257	0.0358823
FBXL18|78666|AT	-2.0977	0.175499	0.0345278	0.892026	0.0359314
PPIL6|77195|ES	-2.09754	0.386357	0.158879	0.939532	0.035946
SIX5|50517|RI	-2.09656	0.133301	0.0202621	0.876965	0.0360328
FES|32505|AD	2.09593	3.486	1.08438	11.2066	0.0360882
C11orf54|18325|AA	-2.09521	0.181534	0.0367917	0.895705	0.0361521
ACAN|32395|AT	2.09503	1.98936	1.04534	3.78592	0.0361687
CEP41|81797|AT	2.09439	5.46082	1.11512	26.742	0.0362249
CEP41|81795|AT	-2.09431	0.183138	0.037398	0.896826	0.0362323
CASP1|18540|AA	-2.0943	0.316351	0.107746	0.928834	0.0362329
DEF8|38194|ES	-2.09422	0.330766	0.117448	0.93153	0.0362402
CDK5RAP3|42152|RI	-2.09414	0.232598	0.0594012	0.91079	0.0362478
FIP1L1|69313|ES	-2.09403	0.114335	0.0150197	0.870363	0.036257
LZIC|586|AP	-2.09398	0.275167	0.0822358	0.920731	0.0362615
PRR19|50149|AP	-2.09347	0.27104	0.0798406	0.920115	0.0363069
PRR19|50148|AP	2.09346	3.68947	1.08681	12.5249	0.036308
PQLC3|52673|ES	2.09277	2.3469	1.05563	5.21771	0.0363701
DIXDC1|18710|AT	2.09251	5.94005	1.11947	31.5185	0.0363929
DIXDC1|18709|AT	-2.09244	0.16836	0.0317298	0.893326	0.0363987
ARMC8|66970|ES	2.09197	2.77918	1.06662	7.24139	0.0364414
PLEKHG2|49822|AP	-2.09164	0.214927	0.0508883	0.907747	0.0364706
PRMT2|60963|AD	-2.0908	0.121169	0.0167548	0.876276	0.0365459
ZNF106|30163|AP	-2.09026	0.175568	0.0343548	0.897228	0.0365945
RALGDS|88012|AP	2.09023	2.76082	1.06534	7.15467	0.0365968
CIRBP|46426|RI	-2.08907	0.462145	0.224013	0.953418	0.0367015
TMX3|45755|AT	2.08906	54.894	1.28084	2352.65	0.0367026
PDE4DIP|4432|ES	2.08893	4.86221	1.10256	21.4419	0.0367141
SRSF7|53284|ES	-2.08846	0.121109	0.0167017	0.878198	0.0367567
MAGED1|89145|AP	2.08828	9.55637	1.14877	79.4973	0.0367729
MAGED1|89146|AP	-2.08825	0.104645	0.0125793	0.870516	0.0367749
GALNT4|23640|AP	2.08781	11.099	1.1588	106.306	0.0368147
DLD|81377|AT	2.0863	15.043	1.1784	192.035	0.0369519
DLD|81376|AT	-2.08622	0.0664818	0.00520778	0.848697	0.036959
TP53I3|52811|RI	-2.08591	0.271558	0.0797825	0.92431	0.036987
ANKRD13D|17155|AP	2.08585	2.49741	1.05679	5.90186	0.0369921
CKMT1B|30280|AT	2.08572	8.14887	1.13484	58.5141	0.0370038
PLEKHG2|49821|AP	2.08554	4.63103	1.09669	19.5556	0.0370201
STARD8|89354|AP	-2.08539	0.261675	0.0742234	0.922534	0.0370343
OSMR|71851|AD	2.08519	3.7922	1.08334	13.2745	0.0370519
ZP3|80169|AP	2.08492	2.12897	1.04633	4.33184	0.0370763
G6PC3|41762|ES	-2.084	0.131232	0.0194345	0.886147	0.0371598
C7orf41|79113|ES	2.08395	5.89237	1.1113	31.2428	0.0371643
CHTOP|7747|AT	-2.08389	0.0730456	0.00623402	0.855893	0.0371701
CHTOP|7746|AT	2.08389	13.6901	1.16837	160.41	0.0371701
TMPO|23845|AT	2.08384	16.035	1.17934	218.022	0.0371746
AKNAD1|3954|AT	2.08379	3.45956	1.07654	11.1176	0.0371794
COL1A1|265696|ES	2.08299	6.02516	1.1119	32.649	0.0372519
ZNF765|51718|AT	2.0829	4.59466	1.09418	19.2938	0.0372599
MRPL21|17344|AD	-2.08279	0.0295919	0.00107771	0.812537	0.0372705
KLC1|29483|ES	2.08147	8.6609	1.1343	66.1297	0.037391
CENPT|37143|AA	-2.08099	0.133417	0.0200125	0.889454	0.0374347
MLST8|33211|AP	2.08099	2.94854	1.06491	8.16397	0.0374347
ZFP64|59811|AT	2.08084	4.95628	1.09744	22.3836	0.0374485
LRRC37A3|43079|AP	-2.08055	0.242282	0.0637276	0.921117	0.0374748
SLFN13|40305|AP	2.07979	2.44641	1.05289	5.68427	0.0375448
PLEKHA5|20645|AT	-2.07894	0.0799674	0.00738942	0.865397	0.037623
KHNYN|27001|AP	2.07893	2.76899	1.06001	7.23321	0.0376238
IMPA1|84296|ES	-2.07873	0.159763	0.028344	0.900519	0.0376425
RBBP6|35644|ES	-2.07855	0.24092	0.0629524	0.922005	0.0376584
AFMID|43795|ES	-2.07805	0.451663	0.213424	0.95584	0.0377051
H2AFY|73442|AP	2.07755	49.0842	1.24653	1932.78	0.037751
TMPO|23844|AT	-2.07743	0.0737388	0.0063011	0.862929	0.0377619
ME3|18199|ES	-2.07707	0.502743	0.262743	0.96197	0.0377948
VOPP1|79747|AP	-2.07705	0.0359457	0.00155853	0.829048	0.0377969
CFH|9276|AT	-2.077	0.17454	0.0336133	0.906318	0.0378012
CFH|9275|AT	2.077	5.72934	1.10337	29.7502	0.0378012
TNC|87348|ES	2.07665	3.01184	1.06391	8.52623	0.0378336
SPHK1|43585|AD	-2.07632	0.287416	0.0885868	0.932512	0.0378641
BLOC1S6|30456|ES	2.07628	7.38177	1.1185	48.7174	0.0378678
SLC30A7|3893|AT	2.07474	7.31289	1.11635	47.9046	0.038011
SLC30A7|3892|AT	-2.07465	0.136758	0.0208772	0.895848	0.0380187
TTC39C|44849|AP	-2.07385	0.431355	0.194861	0.954875	0.0380929
NAB2|22516|ES	-2.07265	0.0870638	0.00865594	0.875711	0.0382049
ME3|18195|AP	2.07208	2.73912	1.05604	7.10466	0.0382578
RCAN2|76413|AP	-2.07185	0.105812	0.0126399	0.885773	0.0382796
NLRX1|19130|AD	2.07174	2.17978	1.04294	4.55585	0.03829
COL1A1|266778|ES	-2.07173	0.0723461	0.00603062	0.867898	0.0382909
HEPH|89331|AA	2.07117	5.51434	1.096	27.7445	0.0383433
FAM189B|8048|AA	-2.07102	0.0712297	0.00584586	0.867909	0.0383568
FAM63A|7539|AA	-2.07097	0.339247	0.121954	0.943705	0.038362
VGLL4|63400|ES	-2.07076	0.0389565	0.00180539	0.8406	0.0383813
CIC|50145|AA	-2.07059	0.163452	0.0294313	0.907764	0.0383969
MAGI1|65534|ES	2.07052	2.31202	1.04577	5.11148	0.0384038
TPM2|98132|ES	-2.06996	0.289995	0.089815	0.936335	0.0384558
RNH1|13662|AP	2.06955	6.1218	1.1007	34.0478	0.0384941
ZMYND8|59711|AP	-2.06946	0.124128	0.0172063	0.895479	0.0385027
KIAA1217|11009|ES	-2.06915	0.467296	0.22731	0.960651	0.0385324
OAS3|24604|AT	-2.06851	0.100725	0.0114442	0.886522	0.0385921
POSTN|25672|ES	-2.068	0.469366	0.229184	0.961256	0.0386399
RANBP3|46999|ES	2.06778	3.71883	1.07088	12.9143	0.0386611
FEZ2|53195|AP	-2.06706	0.385956	0.156494	0.951871	0.0387283
FEZ2|53193|AP	2.06695	2.5908	1.05051	6.38949	0.0387386
TEAD2|50917|AP	2.06679	2.14161	1.04015	4.40947	0.0387542
DNASE1L3|65424|RI	2.06675	1.761	1.02967	3.01178	0.0387575
DNASE1|33613|ES	2.06614	2.24292	1.04238	4.82615	0.0388156
FHL2|54829|ES	-2.06605	0.212198	0.0487588	0.923483	0.0388235
HDDC3|32523|RI	-2.06598	0.0476098	0.00265001	0.855353	0.0388303
C19orf82|47378|ES	-2.06578	0.510848	0.270101	0.966178	0.0388489
CREB3L4|7774|AD	-2.06573	0.194243	0.0410325	0.919527	0.0388544
PHF20L1|85197|AA	-2.06552	0.229315	0.0566957	0.927502	0.0388736
ATP5J|60273|AD	-2.06501	0.0871837	0.00860534	0.883287	0.0389224
NEK3|25986|AP	2.06458	2.14568	1.03944	4.42922	0.0389626
MACROD2|58714|AP	-2.06452	0.518737	0.278182	0.967307	0.0389689
XPO1|53694|AP	2.06404	2.83618	1.05397	7.63202	0.0390139
PODNL1|47950|ES	-2.06363	0.265722	0.0754687	0.935593	0.039053
KLC2|16988|AP	2.0632	2.48918	1.04669	5.91961	0.0390935
SLC11A1|57475|ES	-2.06279	0.257198	0.0707839	0.934548	0.0391321
AFMID|43801|ES	-2.06213	0.281802	0.0845552	0.939177	0.0391951
UFSP2|71346|AA	-2.06204	0.0314304	0.00117242	0.842587	0.0392039
FUBP3|87903|ES	-2.06145	0.0678159	0.00525049	0.875919	0.0392598
ZNF581|52119|AP	2.06128	3.10295	1.05723	9.10707	0.0392767
ZDHHC4|78748|AD	2.0597	2.32798	1.04177	5.20222	0.0394268
PKP2|21062|ES	-2.05966	0.383644	0.154168	0.954687	0.0394313
AKR1E2|10639|ES	2.05959	4.42162	1.07455	18.1943	0.0394379
TEX264|65100|AD	2.05902	3.57637	1.06323	12.0298	0.039492
ME3|18193|AP	-2.05898	0.36192	0.137547	0.952301	0.0394964
PKMYT1|33326|AP	-2.05887	0.407854	0.173669	0.957831	0.0395065
RPS25|19057|ES	-2.05855	0.233775	0.0585903	0.932761	0.0395371
RNASE1|26468|ES	2.05819	5.25561	1.08241	25.5185	0.0395721
SRSF3|75984|AT	-2.05742	0.130697	0.01881	0.908112	0.0396459
SRSF3|75983|AT	2.05738	7.65076	1.10114	53.158	0.0396501
PAM|72900|AA	2.05722	12.9257	1.12861	148.034	0.0396649
FLAD1|7869|AA	-2.05707	0.0925643	0.00958686	0.89374	0.0396797
EFEMP1|53639|ES	-2.05689	0.202963	0.044409	0.927609	0.0396971
HERC2|29748|ES	2.05676	2.45492	1.04317	5.77721	0.0397094
CHEK2|61543|ES	2.05652	5.42618	1.08264	27.1959	0.0397327
CKMT1B|30281|AT	-2.05648	0.11911	0.0156771	0.904967	0.0397365
STRA13|44265|ES	-2.05627	0.177323	0.0340967	0.922183	0.0397569
FAM86B1|82695|ES	-2.05601	0.400308	0.167249	0.958132	0.0397811
FPGT-TNNI3K|3458|AT	-2.0558	0.525402	0.284455	0.970443	0.0398018
IL32|33397|ES	2.0557	4.96607	1.07749	22.8881	0.0398111
GALNT4|23641|AP	-2.05514	0.0938493	0.00982764	0.896217	0.0398657
PTOV1|51095|AP	2.05467	5.66129	1.08319	29.5888	0.039911
CNOT10|63822|ME	-2.05411	0.2068	0.0459696	0.930317	0.0399655
QRICH2|151915|ME	-2.0538	0.251671	0.0674595	0.93891	0.0399949
PPM1M|65190|AP	2.05249	2.6551	1.045	6.74593	0.0401217
SECISBP2L|30513|ES	2.05249	4.9209	1.07448	22.5368	0.0401221
XRCC3|29495|AT	-2.05235	0.0321314	0.00120522	0.856628	0.040136
XRCC3|29496|AT	2.05228	31.1179	1.16723	829.588	0.0401426
LEF1|70287|AP	-2.05222	0.271377	0.0780922	0.943055	0.0401484
AKNAD1|3952|AT	-2.0518	0.5029	0.26081	0.969702	0.0401888
NUDT1|78608|AP	2.05164	7.35754	1.09327	49.5149	0.0402047
CIRBP|46429|AD	-2.0516	0.406332	0.171882	0.960574	0.0402087
GOLGA2|87727|ES	-2.0504	0.316708	0.105522	0.950553	0.0403255
LEF1|70286|AP	2.05029	3.68259	1.05911	12.8046	0.0403362
C12orf66|22857|AT	-2.04957	0.195246	0.0409429	0.931078	0.0404069
C12orf66|22858|AT	2.04945	5.12134	1.07393	24.4226	0.040418
HOMER3|48533|AP	-2.04912	0.34565	0.125125	0.954832	0.0404507
SLC7A10|48933|AT	-2.04887	0.234525	0.0585746	0.939009	0.0404744
ST6GAL1|68068|AP	2.04877	5.60591	1.07758	29.1636	0.0404845
EDA|89363|AT	2.04842	3.37223	1.05389	10.7904	0.040519
SERINC4|115972|ES	-2.04823	0.0529701	0.00318456	0.881075	0.0405373
FGR|1332|AP	-2.04765	0.204568	0.0447906	0.934304	0.0405943
C1orf85|8223|ES	-2.04758	0.348988	0.127404	0.955953	0.040601
RGL3|47698|ES	-2.04669	0.168958	0.0307808	0.927421	0.0406882
ATG16L2|17666|AA	2.04581	2.69892	1.04254	6.98691	0.040775
HKR1|49487|AA	2.04572	5.59007	1.07481	29.0739	0.0407841
TMEM256-PLSCR3|38940|RI	2.04451	2.2308	1.03374	4.81407	0.0409031
CARD8|50720|ES	2.04414	4.66441	1.06546	20.42	0.0409402
C6orf132|76170|AT	-2.04403	0.239615	0.0608901	0.942932	0.0409504
C6orf132|76171|AT	2.04403	4.17337	1.06052	16.423	0.0409504
TMEM107|39107|RI	-2.04369	0.215248	0.0493408	0.939015	0.0409845
MFSD7|68395|ES	-2.04331	0.293353	0.0904702	0.951209	0.0410221
DPH2|2501|AD	-2.04309	0.149225	0.02406	0.925518	0.0410431
MFF|57810|ES	-2.04306	0.123132	0.0165098	0.91834	0.0410466
TMEM260|27645|ES	2.04298	4.65684	1.0645	20.3721	0.0410547
EDA|89361|AT	-2.04263	0.29746	0.0929321	0.952117	0.0410894
DZIP3|66032|AP	-2.04252	0.31421	0.103457	0.954285	0.0410999
ARNT|7512|AA	2.04234	22.4868	1.13378	445.99	0.0411178
SYNPO|74101|AP	2.04199	3.33176	1.04953	10.5767	0.0411521
PTOV1|51097|RI	-2.04106	0.0407168	0.0018827	0.880571	0.0412451
IMMP1L|14817|ES	2.04069	2.79145	1.04144	7.4821	0.0412816
PARP9|66445|AD	2.04023	4.37628	1.0598	18.0712	0.0413271
RBMX|90222|RI	-2.04019	0.197311	0.0414974	0.938172	0.0413311
POM121|79927|AT	2.04015	3.42903	1.04962	11.2024	0.0413359
POM121|79928|AT	-2.03999	0.291655	0.0892754	0.952812	0.0413512
GSKIP|29198|AD	-2.03995	0.438231	0.19836	0.96817	0.0413556
SAP130|55255|AA	-2.03979	0.0608712	0.00413423	0.896248	0.0413712
C17orf58|43119|RI	-2.03973	0.32347	0.109355	0.956822	0.0413771
SCRN2|42115|AP	-2.03906	0.136214	0.020046	0.925583	0.0414438
PDGFA|78504|ES	-2.03885	0.457112	0.215377	0.970166	0.0414651
TSEN2|63432|ES	-2.0385	0.219548	0.0511007	0.943262	0.0415002
PORCN|88990|AA	2.03817	2.27829	1.0321	5.02916	0.0415328
STAT3|41041|AA	-2.03805	0.220549	0.0515424	0.943727	0.0415447
CHRNB1|38960|AP	2.0369	2.68783	1.03805	6.95959	0.04166
DDX11|20960|AT	-2.03604	0.0329967	0.00123679	0.880328	0.0417465
PPP4C|94130|ES	-2.03603	0.451843	0.210312	0.970757	0.0417475
DDX11|20959|AT	2.03589	30.2978	1.13565	808.308	0.0417618
TMLHE|90681|AT	2.03521	3.93658	1.05197	14.7311	0.0418296
SLC9B2|70176|ES	-2.03476	0.316264	0.104347	0.958566	0.041875
DCTN5|35626|ES	-2.03416	0.335217	0.116941	0.960917	0.0419352
TPM1|30979|AP	2.03327	2.15216	1.02802	4.50554	0.0420253
ZNF524|52115|AP	-2.03289	0.307939	0.0989189	0.958625	0.0420633
VRK2|53645|ES	-2.03281	0.108023	0.0126378	0.923346	0.0420713
NDE1|34184|AT	2.03279	3.72557	1.04825	13.241	0.0420734
NDE1|34185|AT	-2.03275	0.268424	0.0755257	0.953999	0.0420778
TMLHE|90682|AT	-2.03261	0.254515	0.0680247	0.952268	0.0420916
SEPT9|43726|AP	2.03205	2.62454	1.03482	6.65645	0.0421491
ARHGAP26|73876|AD	2.03192	2.59079	1.03429	6.48966	0.0421616
PTGS1|87479|AD	-2.0314	0.105343	0.0120111	0.923911	0.0422147
GRAMD3|73155|AP	2.03084	3.21015	1.04154	9.89407	0.0422716
RBM10|88905|AD	-2.0304	0.173944	0.0321493	0.941127	0.0423156
FAM118A|62656|AP	2.02852	1.86144	1.02122	3.39297	0.0425075
RUFY3|69444|AP	2.02847	2.64018	1.03333	6.74569	0.0425123
LYRM1|34417|ES	2.02796	2.33823	1.02889	5.31382	0.0425647
RNF181|54295|ES	-2.02795	0.36754	0.139695	0.967003	0.0425657
FMR1|90267|AA	2.02773	4.63424	1.05259	20.4033	0.0425874
IL1RN|55028|AP	2.02751	1.75276	1.01887	3.01527	0.0426106
EMR2|48028|AT	-2.02698	0.388438	0.155676	0.969219	0.0426643
EMR2|48029|AT	2.02697	2.57439	1.03175	6.42351	0.0426659
NF2|61626|ES	-2.02696	0.265875	0.0738535	0.957162	0.0426669
THTPA|26760|RI	-2.02677	0.31483	0.102967	0.96262	0.0426856
MIB2|191|RI	-2.02643	0.0965439	0.0100635	0.926191	0.0427209
GRB10|79720|ES	-2.0263	0.488825	0.244616	0.976839	0.0427336
CCSER1|69943|AT	-2.02616	0.412415	0.17508	0.971477	0.0427484
C5orf38|71503|AT	-2.02592	0.415809	0.177908	0.971835	0.0427728
PPFIBP1|20890|ES	2.02567	2.69985	1.03274	7.05809	0.0427982
PAN2|22425|AD	-2.02563	0.247242	0.0639611	0.955713	0.0428031
ABCC3|42463|RI	-2.02498	0.449597	0.207393	0.974659	0.0428691
KCTD7|79881|AT	-2.02488	0.30714	0.0979733	0.962862	0.0428795
C22orf29|61085|RI	-2.02482	0.37116	0.142203	0.968752	0.0428857
KCTD7|79880|AT	2.02482	3.25574	1.03853	10.2065	0.0428858
PHF8|89235|RI	-2.02472	0.207626	0.0453314	0.950963	0.0428957
SLC45A4|85333|RI	-2.02407	0.127277	0.0172923	0.936794	0.0429625
TTC39C|44850|AP	-2.02356	0.157049	0.0261419	0.94348	0.0430153
PDCD11|13007|ES	-2.02306	0.137216	0.0200315	0.939933	0.0430669
SLC43A3|15833|AP	-2.02184	0.0972554	0.0101579	0.931162	0.0431926
SPATA20|42435|ES	2.02165	3.55003	1.03942	12.1248	0.0432123
SMAD5|73475|ES	2.02153	2.60438	1.02958	6.58792	0.0432248
MRPS21|7460|AP	2.02127	4.26822	1.045	17.4333	0.0432519
MRPS21|7461|AP	-2.02125	0.234295	0.0573635	0.956952	0.0432538
ST6GAL1|68067|AP	-2.02071	0.182977	0.0352344	0.950227	0.0433101
COQ7|34281|AP	2.02066	3.1302	1.03487	9.468	0.0433148
TC2N|28884|AP	2.02053	2.32302	1.02559	5.26176	0.0433281
KBTBD4|15779|AD	-2.02044	0.202489	0.0430093	0.953323	0.0433381
ZNF181|48997|AP	-2.02043	0.446779	0.204483	0.976176	0.0433388
ACAD8|19553|AA	-2.02005	0.0378854	0.00158206	0.907234	0.0433786
IL18BP|17483|RI	2.0198	2.29089	1.02486	5.12084	0.043404
MFF|57797|ES	2.01929	22.8244	1.09625	475.213	0.043457
SMCO4|18299|AP	2.01921	2.22324	1.02372	4.82826	0.0434651
LYSMD2|30621|AP	2.0192	4.9932	1.0483	23.7832	0.0434669
DMKN|49191|ES	2.01903	9.93016	1.06947	92.2031	0.0434839
IVNS1ABP|9218|ES	-2.01822	0.253768	0.0669985	0.961192	0.0435688
TC2N|28883|AP	-2.01697	0.431136	0.190351	0.976501	0.0436984
NFASC|9493|AT	2.01651	2.23039	1.02275	4.86399	0.0437463
UBXN11|1250|AT	2.01621	2.67555	1.02783	6.9647	0.0437783
UBXN11|1249|AT	-2.01621	0.373755	0.143581	0.97292	0.0437783
NEK3|25994|ES	-2.01569	0.532941	0.28901	0.982753	0.0438328
CXCL12|11342|AT	2.01562	6.51162	1.0531	40.2633	0.0438394
LTBP4|49929|AP	2.01515	2.22736	1.02217	4.85352	0.043889
COQ7|34282|AP	-2.0151	0.320612	0.106042	0.969356	0.0438943
WDR37|10612|AP	2.01504	3.72343	1.03658	13.3746	0.0439009
GPR116|76427|AP	-2.01498	0.381773	0.149634	0.97405	0.0439063
WDR55|73718|RI	-2.01457	0.201512	0.0424091	0.957505	0.0439492
TBC1D10C|17192|AA	2.01378	7.17807	1.05409	48.881	0.0440327
MAPRE2|45135|AP	-2.01305	0.268932	0.0748732	0.965962	0.0441097
CAMK1D|10772|AT	-2.01223	0.244985	0.0622509	0.964127	0.044196
CAMK1D|10773|AT	2.01218	4.08174	1.03717	16.0635	0.0442014
NKIRAS2|40983|ES	-2.01178	0.456513	0.212655	0.980007	0.0442433
NFASC|9492|AT	-2.01172	0.449156	0.205939	0.979619	0.0442496
ACAP1|38921|AP	-2.01106	0.496665	0.251101	0.982377	0.0443193
UBA52|48466|AP	2.00939	4.09557	1.03529	16.202	0.0444961
GGT1|61431|AP	2.00894	2.54541	1.02304	6.33323	0.0445438
CAMLG|73424|ES	2.00871	17.2277	1.07152	276.986	0.0445682
CCM2|79585|ES	2.00791	10.8529	1.05858	111.266	0.0446534
RNF19B|1646|AA	2.00783	11.947	1.06091	134.535	0.0446617
NIPA1|29686|AP	-2.00774	0.111306	0.0130534	0.949094	0.0446705
KRT80|21893|AA	-2.00755	0.259326	0.069436	0.968517	0.0446916
ALKBH6|49324|AA	2.00733	12.6106	1.06163	149.795	0.0447148
TMEM91|50053|RI	-2.00719	0.41239	0.173647	0.979375	0.0447296
CDK10|38119|ES	-2.00689	0.233593	0.0564528	0.966571	0.0447617
ACER3|17909|ES	2.00669	7.05091	1.04653	47.5049	0.0447824
DCAKD|41929|AP	-2.00609	0.295127	0.0895782	0.972332	0.0448469
HMOX2|33749|ES	-2.00269	0.0834626	0.00734501	0.948399	0.0452106
QTRT1|47582|RI	-2.00254	0.453105	0.208789	0.983308	0.0452263
SUGP1|48622|AA	-2.0021	0.224954	0.0522181	0.969093	0.0452744
AMOT|89909|AP	2.00181	3.56188	1.02691	12.3545	0.0453049
WWC2|71262|AD	-2.00135	0.150448	0.0235388	0.961585	0.0453542
SEPT9|43715|AP	-2.00091	0.116373	0.0141521	0.956937	0.0454019
SMPD4|95699|ES	2.00055	13.4422	1.05412	171.415	0.0454412
VEPH1|67399|RI	-1.99984	0.386502	0.152242	0.981225	0.0455178
C7orf49|81873|AD	-1.99977	0.348515	0.124038	0.979238	0.0455253
ZNF606|52381|AT	-1.99962	0.0861734	0.0077958	0.952546	0.0455411
GALK2|30524|ES	-1.99937	0.221072	0.0503484	0.970695	0.0455688
FBXL19|36205|AD	-1.99919	0.252958	0.0657369	0.973392	0.045588
STRADA|42962|RI	-1.99905	0.293994	0.0885262	0.976347	0.0456027
MUTYH|2674|AA	-1.99904	0.223224	0.0513112	0.971109	0.0456035
SEPT6|89975|ES	-1.99869	0.228797	0.0538657	0.971828	0.0456421
RBMS1|55728|ES	1.99831	4.94695	1.03116	23.7328	0.0456826
ZNF524|52116|AP	1.99818	3.2076	1.02254	10.0619	0.0456974
USP42|78717|ES	-1.99763	0.144012	0.0215113	0.964121	0.0457569
WIPF1|56028|AP	-1.99675	0.431373	0.188988	0.984629	0.0458522
ZNF208|48799|AT	1.99643	1.94072	1.01218	3.72105	0.0458875
CBWD5|86498|AT	-1.99623	0.163826	0.0277358	0.967668	0.0459086
SLC30A5|72304|ES	1.996	22.8828	1.05815	494.846	0.0459335
SBF1|62828|ES	-1.9957	0.374947	0.143076	0.982589	0.045967
PARP8|71982|ES	-1.99565	0.128328	0.0170839	0.963952	0.0459721
PHACTR2|77982|AP	1.99546	6.36837	1.03348	39.2424	0.045993
ATPAF2|39532|AT	1.99539	8.5491	1.03883	70.3549	0.0460002
TSPAN8|23400|AP	-1.99521	0.279457	0.0798751	0.97773	0.04602
ZNF28|51621|AP	-1.99515	0.405401	0.166988	0.984203	0.0460264
YY1AP1|8114|ES	-1.99514	0.163814	0.0277047	0.968609	0.0460277
SYT17|34295|RI	-1.99508	0.411333	0.171861	0.984486	0.0460343
TRAPPC6A|50412|AD	1.99504	2.56784	1.01672	6.48538	0.0460389
UCHL5|9237|AP	-1.99493	0.0461599	0.00224874	0.947524	0.0460509
GREB1|52701|AT	1.99487	6.34692	1.03286	39.0016	0.046057
UCHL5|9238|AP	1.99484	21.6604	1.05523	444.613	0.0460607
MUC1|8016|AA	-1.99462	0.270442	0.0748197	0.977538	0.0460849
THTPA|26762|ES	1.99415	2.41745	1.01525	5.75629	0.0461352
CFL1|16919|AP	-1.99415	0.290965	0.0864715	0.979059	0.0461358
GNB2|80982|AP	1.99409	2.33529	1.01462	5.375	0.0461418
TADA2A|40515|AP	1.99387	2.75138	1.01736	7.44093	0.0461665
RPS6KA1|1282|AP	-1.9936	0.0744111	0.0057851	0.957114	0.0461961
ZDHHC6|13114|AA	1.9936	14.0732	1.04562	189.414	0.0461962
MECOM|67567|AP	-1.99355	0.358884	0.13104	0.982886	0.0462018
HES2|401|AT	-1.99317	0.290794	0.0863193	0.979633	0.0462429
HES2|400|AT	1.99311	3.43876	1.02075	11.5847	0.0462497
JRKL|18412|RI	-1.99294	0.375274	0.143134	0.983912	0.0462675
NDUFA7|47216|AT	1.9929	6.80579	1.0322	44.8738	0.0462726
TIAL1|13269|AA	1.99269	6.06829	1.03006	35.7497	0.0462953
SEPT10|54905|AT	-1.99264	0.0636106	0.00423329	0.955829	0.0463009
SEPT10|54903|AT	1.99258	15.7194	1.04612	236.204	0.0463076
CBWD3|86511|ES	-1.99191	0.0707878	0.00522834	0.958414	0.0463805
NFKB2|12946|AP	1.99182	3.91371	1.02206	14.9865	0.046391
DDX11|20968|ES	-1.99166	0.36719	0.136996	0.984181	0.0464082
SH2B1|35876|RI	-1.99145	0.390533	0.1548	0.985246	0.0464318
PPHLN1|21228|ES	-1.99127	0.139368	0.0200345	0.969494	0.0464513
LPAR2|48663|AP	-1.99058	0.405962	0.167107	0.98623	0.0465269
CARD14|44027|AT	1.98989	2.49339	1.01383	6.13216	0.0466036
CARD14|44026|AT	-1.98986	0.401064	0.163076	0.986365	0.0466058
WAC|11098|AP	1.98958	5.36888	1.02533	28.1126	0.0466371
ARHGAP12|11153|ES	-1.98873	0.235639	0.0566988	0.979308	0.0467309
RNF145|74404|AP	-1.98833	0.0693645	0.00499813	0.962645	0.046775
CPNE1|59198|ES	-1.98814	0.376502	0.14373	0.986249	0.0467957
WSB2|24687|AP	1.98758	4.37784	1.02073	18.7763	0.0468582
NEURL4|38916|AD	1.98747	4.27728	1.02032	17.9308	0.0468704
ZFYVE28|68560|AT	1.98721	9.8377	1.03184	93.794	0.0468994
MLST8|33212|AP	-1.98668	0.355147	0.127897	0.986176	0.046958
ST3GAL4|19394|AP	-1.98633	0.268329	0.0732689	0.982691	0.046997
STARD10|17647|AD	1.98559	4.43987	1.01942	19.3368	0.0470789
BCMO1|37762|AT	1.98549	3.20767	1.0151	10.1361	0.0470895
SEZ6L2|35977|ES	-1.98491	0.210058	0.0449984	0.980579	0.0471542
PCDH9|26032|AT	1.98481	2.21915	1.01003	4.87571	0.0471652
OSBPL3|79025|AD	-1.9843	0.446575	0.201411	0.99016	0.047222
TNFRSF13B|39449|AT	-1.98423	0.462875	0.216281	0.990625	0.0472305
TRIM47|43524|AD	1.98399	6.56201	1.02304	42.0902	0.0472573
BANK1|70099|AP	1.98366	4.53015	1.01821	20.1552	0.0472939
NREP|72970|AP	-1.9834	0.324167	0.106492	0.986776	0.0473225
CENPM|62467|AP	1.98334	2.83858	1.01237	7.95904	0.0473294
FOSB|50462|AA	1.983	12.7035	1.02997	156.682	0.0473672
TARBP2|22073|AA	-1.98281	0.0561871	0.00326349	0.967365	0.0473881
DMKN|49204|ES	-1.98269	0.243704	0.0603606	0.983945	0.0474016
RPS2|534146|AA	1.98214	13.3505	1.02941	173.142	0.047464
UBAP2L|7810|AP	1.98162	7.65027	1.02248	57.2397	0.0475219
RNH1|13676|ES	-1.98057	0.412529	0.171755	0.990829	0.0476391
S100A13|7733|AP	-1.98057	0.143084	0.0208914	0.979973	0.0476394
NR4A2|55614|AP	1.98042	1.84938	1.00637	3.39854	0.047656
DNAJC2|81187|AT	-1.9797	0.112618	0.012962	0.978466	0.0477374
DNAJC2|81185|AT	1.97963	8.87891	1.02193	77.1429	0.0477446
CEP170|10452|AD	1.97947	3.30678	1.01185	10.8067	0.0477633
BBIP1|13098|ES	1.97848	2.03018	1.00665	4.09439	0.0478748
PIP5K1A|7581|AD	-1.97831	0.149829	0.0228473	0.982552	0.0478939
ZSCAN2|32291|AT	-1.97819	0.155424	0.0245743	0.982998	0.0479077
PRKAR1B|78508|AP	1.97784	3.34557	1.01097	11.0714	0.0479473
KRBA1|82204|ES	1.97766	4.16431	1.01285	17.1215	0.0479667
SMCO4|18300|AP	-1.97762	0.455787	0.209204	0.99301	0.0479717
KIF9|64497|ES	-1.97681	0.222206	0.0500124	0.987262	0.0480628
MRAS|66991|AP	1.97663	2.85185	1.00887	8.06154	0.0480839
GPR116|76428|AP	1.97631	2.57468	1.00785	6.57733	0.0481192
MTMR3|61692|ES	1.97525	14.3297	1.02082	201.153	0.0482396
FAM3A|90635|AA	-1.97517	0.0143633	0.000213157	0.967859	0.0482487
APH1A|7448|ES	-1.97515	0.376419	0.14276	0.992517	0.0482514
ZNF343|58546|AT	1.97509	4.436	1.01147	19.4549	0.0482583
ZNF343|58547|AT	-1.97504	0.225437	0.051403	0.988692	0.0482634
REPIN1|82234|AA	-1.97503	0.33164	0.110915	0.991614	0.0482643
ARID1B|78237|ES	1.9749	3.1988	1.00883	10.1427	0.0482795
ZNF562|47385|ES	-1.97479	0.208785	0.0441068	0.988312	0.0482925
EPB41L2|77596|ES	-1.97463	0.357174	0.128553	0.99238	0.0483096
CRAT|87828|ES	-1.97453	0.271643	0.0745029	0.990433	0.0483216
SRSF5|28158|AA	-1.97433	0.409088	0.168445	0.993519	0.0483447
ZNF131|71919|AP	-1.97396	0.266711	0.0718042	0.990674	0.0483864
BTN3A1|75660|AA	1.97391	3.94738	1.00975	15.4314	0.0483918
BTBD10|14453|ES	1.97358	3.91811	1.00947	15.2077	0.0484296
[truncated: 17,056 more rows]
