# Supplementary material for: A Prediction Model Using Alternative Splicing Events and the Immune Microenvironment Signature in Lung Adenocarcinoma
Source: Front Oncol. 2021 Dec 22;11:778637. doi: 10.3389/fonc.2021.778637 (PMC8728792; doi:10.3389/fonc.2021.778637)
Supplement: Supplementary file 5 [file Table_4.xls]

## Sheet: S3
Table S4. Results of correlation between AS events and SFs
SF	AS	cor	pvalue	Regulation
TIA1	ZFAND2B|57624|RI	0.803444	3.40065e-119	postive
TIA1	FADS3|16305|RI	0.802361	1.21557e-118	postive
TIA1	METTL3|26596|RI	0.824534	1.0401e-130	postive
TIA1	QTRT1|47582|RI	0.808884	5.00303e-122	postive
TIA1	LUC7L3|42474|RI	0.814305	6.09879e-125	postive
LUC7L	CDC37|47514|RI	0.856775	1.13035e-151	postive
LUC7L	SRSF1|42632|RI	0.827286	2.51643e-132	postive
LUC7L	RHOT2|32938|RI	0.874833	8.30126e-166	postive
LUC7L	GGA3|43399|RI	0.809186	3.4633e-122	postive
LUC7L	ENO2|20011|AP	0.838618	2.68982e-139	postive
LUC7L	ENO2|20012|AP	-0.839492	7.41091e-140	negative
LUC7L	OGFR|60085|RI	0.804099	1.56712e-119	postive
LUC7L	CTBP1|68460|AP	0.821475	6.03495e-129	postive
LUC7L	RBM48|80441|RI	0.802423	1.12967e-118	postive
LUC7L	CTBP1|68461|AP	-0.818611	2.52089e-127	negative
LUC7L	PPM1M|65192|RI	0.805305	3.73988e-120	postive
LUC7L	GSTK1|82082|RI	0.849383	1.94456e-146	postive
LUC7L	OSGEP|26443|RI	0.862443	6.83156e-156	postive
LUC7L	TBC1D17|51116|ES	0.8163	4.87984e-126	postive
LUC7L	UBE2G2|60831|ES	0.819462	8.37649e-128	postive
LUC7L	NECAB3|59006|RI	0.825715	2.12072e-131	postive
LUC7L	CALCOCO1|22108|RI	0.830756	2.09552e-134	postive
LUC7L	NAGK|53917|AA	0.805961	1.70711e-120	postive
LUC7L	ARFGAP1|60111|ES	0.837245	2.00719e-138	postive
LUC7L	SUPT7L|53041|RI	0.857268	4.93685e-152	postive
LUC7L	IDS|90286|AP	0.823275	5.58066e-130	postive
LUC7L	IDS|90287|AP	-0.823275	5.58199e-130	negative
LUC7L	NAA40|16552|AA	0.827108	3.20574e-132	postive
LUC7L	GSS|59053|RI	0.821886	3.51307e-129	postive
LUC7L	NCF4|62065|RI	0.805857	1.93425e-120	postive
LUC7L	HPS4|61504|RI	0.8027	8.16286e-119	postive
LUC7L	CIRBP|46432|RI	0.814507	4.72736e-125	postive
LUC7L	P4HTM|64788|ES	0.80833	9.81651e-122	postive
LUC7L	NAT9|43298|RI	0.865155	5.61115e-158	postive
LUC7L	EXOSC10|644|RI	0.849416	1.84357e-146	postive
LUC7L	THOP1|46623|AP	0.819775	5.57425e-128	postive
LUC7L	METTL17|26477|RI	0.837113	2.43374e-138	postive
LUC7L	ABCC3|42463|RI	0.854654	3.8418e-150	postive
LUC7L	EHBP1L1|16876|AP	0.859491	1.13379e-153	postive
LUC7L	EHBP1L1|16875|AP	-0.859491	1.13406e-153	negative
LUC7L	VPS28|85604|RI	0.841311	4.94093e-141	postive
LUC7L	CPSF3L|80|AA	0.822216	2.27059e-129	postive
LUC7L	DRG2|39548|RI	0.824138	1.76675e-130	postive
LUC7L	PLD2|38595|RI	0.828029	9.11002e-133	postive
LUC7L	WDR11|13288|RI	0.857481	3.44533e-152	postive
LUC7L	HAUS5|49218|RI	0.835029	4.95408e-137	postive
LUC7L	OSGEP|26441|AP	0.819963	4.36414e-128	postive
LUC7L	OSGEP|26440|AP	-0.819964	4.35773e-128	negative
LUC7L	HMGB1|25572|RI	0.824928	6.12396e-131	postive
LUC7L	ACAA1|64019|RI	0.844924	2.05334e-143	postive
LUC7L	SGSM2|38395|RI	0.817734	7.79883e-127	postive
LUC7L	EXOC3|71441|RI	0.803059	5.35001e-119	postive
LUC7L	RNF166|38016|RI	0.836703	4.41551e-138	postive
LUC7L	HARS2|73745|RI	0.812072	9.93619e-124	postive
LUC7L	KXD1|48456|AP	0.83967	5.69129e-140	postive
LUC7L	EXOSC10|645|RI	0.838291	4.35363e-139	postive
LUC7L	EFHC1|76472|RI	0.807083	4.43545e-121	postive
LUC7L	NRBP2|85507|RI	0.857037	7.2711e-152	postive
LUC7L	JTB|7776|RI	0.801043	5.66589e-118	postive
LUC7L	NUP85|43382|AP	-0.808474	8.23992e-122	negative
LUC7L	NUP85|43383|AP	0.808477	8.21257e-122	postive
LUC7L	SLC25A14|90098|RI	0.812178	8.70928e-124	postive
LUC7L	UAP1L1|88265|RI	0.800842	7.16214e-118	postive
LUC7L	NPRL2|65037|RI	0.825545	2.66735e-131	postive
LUC7L	TMEM55B|26454|RI	0.825087	4.94722e-131	postive
LUC7L	TCIRG1|17288|RI	0.837847	8.33417e-139	postive
LUC7L	DCAF8|8441|ES	0.801213	4.64625e-118	postive
LUC7L	PARP2|26426|RI	0.814728	3.58143e-125	postive
LUC7L	C16orf58|36278|RI	0.821279	7.80194e-129	postive
LUC7L	ARRDC1|88335|RI	0.858288	8.80834e-153	postive
LUC7L	ZNF83|51474|AP	0.84237	1.00417e-141	postive
LUC7L	SLC39A13|15747|RI	0.853549	2.36149e-149	postive
LUC7L	OS9|22702|ES	0.814806	3.24462e-125	postive
LUC7L	NUP85|43384|RI	0.848811	4.80802e-146	postive
LUC7L	ULK1|25223|AP	0.814217	6.81333e-125	postive
LUC7L	WDR6|64794|RI	0.880455	1.16176e-170	postive
LUC7L	ULK1|25222|AP	-0.812468	6.07473e-124	negative
LUC7L	MAN2C1|31865|AA	0.804594	8.71278e-120	postive
LUC7L	ODF3B|62858|AA	0.809752	1.7335e-122	postive
LUC7L	PACS2|29631|AP	0.824293	1.43606e-130	postive
LUC7L	LTBP3|16862|AP	-0.831322	9.49143e-135	negative
LUC7L	CTTN|17403|ES	0.828532	4.56606e-133	postive
LUC7L	PI4KA|61188|AP	0.802424	1.12905e-118	postive
LUC7L	ARGLU1|26233|ES	0.841754	2.54074e-141	postive
LUC7L	PI4KA|61187|AP	-0.801546	3.15117e-118	negative
LUC7L	TTC31|54096|RI	0.809212	3.35448e-122	postive
LUC7L	SGSM3|62346|RI	0.87655	2.90016e-167	postive
LUC7L	RANBP1|61140|RI	0.83352	4.27662e-136	postive
LUC7L	WDR33|55243|AT	0.806425	9.78876e-121	postive
LUC7L	ZFAND2B|57625|RI	0.825011	5.47566e-131	postive
LUC7L	EPS8L2|13731|RI	0.814055	8.35195e-125	postive
LUC7L	AKAP8L|48076|ES	0.804311	1.21874e-119	postive
LUC7L	CLEC2B|20282|AP	0.820741	1.58081e-128	postive
LUC7L	CLEC2B|20283|AP	-0.820739	1.58524e-128	negative
LUC7L	NADSYN1|17422|AP	-0.870654	2.38734e-162	negative
LUC7L	NADSYN1|17423|AP	0.870655	2.3831e-162	postive
LUC7L	ACAA1|64017|AD	0.805496	2.97748e-120	postive
LUC7L	ZFC3H1|23406|RI	0.809725	1.79301e-122	postive
LUC7L	GET4|78551|AP	-0.824832	6.96727e-131	negative
LUC7L	GET4|78552|AP	0.824833	6.95514e-131	postive
LUC7L	RANBP1|61138|RI	0.840298	2.24003e-140	postive
LUC7L	LTBP3|16864|AP	0.802799	7.26352e-119	postive
LUC7L	FASTK|82334|RI	0.803199	4.54059e-119	postive
LUC7L	PDCD5|48879|RI	0.804895	6.09464e-120	postive
LUC7L	ULK3|31757|RI	0.860993	8.5456e-155	postive
LUC7L	POFUT2|60872|AD	0.804554	9.13657e-120	postive
LUC7L	RBM6|64936|RI	0.859733	7.49634e-154	postive
LUC7L	TNFRSF14|289|AA	0.837981	6.85015e-139	postive
LUC7L	METTL3|26595|RI	0.854662	3.79237e-150	postive
LUC7L	PACS2|29630|AP	-0.836155	9.77798e-138	negative
LUC7L	KXD1|48453|AP	-0.816443	4.07019e-126	negative
LUC7L	TRA2A|78977|ES	0.801852	2.20642e-118	postive
LUC7L	ZFAND2B|57624|RI	0.822162	2.43969e-129	postive
LUC7L	EDF1|88229|RI	0.807841	1.77671e-121	postive
LUC7L	C21orf59|60356|RI	0.803174	4.673e-119	postive
LUC7L	ATG4B|58398|AD	0.815675	1.08077e-125	postive
LUC7L	WASH4P|32778|RI	0.864034	4.1357e-157	postive
LUC7L	DDX39A|47975|AA	0.817618	9.05326e-127	postive
LUC7L	METTL17|26476|RI	0.82686	4.49661e-132	postive
LUC7L	ORMDL1|56537|RI	0.850848	1.8766e-147	postive
LUC7L	TOP3B|61266|RI	0.806454	9.45413e-121	postive
LUC7L	FASTK|82336|RI	0.813065	2.88687e-124	postive
LUC7L	SRSF2|43663|RI	0.840251	2.40316e-140	postive
LUC7L	STX10|47925|RI	0.835209	3.82233e-137	postive
LUC7L	ME3|18199|ES	0.854725	3.41737e-150	postive
LUC7L	FLAD1|7867|RI	0.813252	2.28492e-124	postive
LUC7L	FADS3|16305|RI	0.888734	2.8378e-178	postive
LUC7L	METTL3|26596|RI	0.831175	1.16666e-134	postive
LUC7L	ATAD3A|176|AA	0.820115	3.58186e-128	postive
LUC7L	QTRT1|47582|RI	0.864042	4.07642e-157	postive
LUC7L	LUC7L3|42474|RI	0.80335	3.80039e-119	postive
LUC7L	ZNF83|51506|ES	0.815259	1.83092e-125	postive
LUC7L	PSMC5|43009|RI	0.816089	6.3882e-126	postive
LUC7L	FASTK|82335|RI	0.834755	7.33319e-137	postive
LUC7L	MARS|22600|RI	0.813978	9.19532e-125	postive
LUC7L	XAF1|38812|AA	0.824025	2.05386e-130	postive
LUC7L	IRF3|51033|RI	0.829769	8.27228e-134	postive
LUC7L	NPDC1|88261|AP	-0.803574	2.91744e-119	negative
LUC7L	NPDC1|88260|AP	0.802461	1.08099e-118	postive
LUC7L	SRSF5|28158|AA	0.839836	4.45315e-140	postive
RBM39	FASTK|82336|RI	0.802928	6.24026e-119	postive
RBM39	SRSF2|43663|RI	0.800642	9.03198e-118	postive
RBM39	FADS3|16305|RI	0.843159	3.04195e-142	postive
RBM39	METTL3|26596|RI	0.814628	4.06062e-125	postive
RBM39	MARS|22600|RI	0.805555	2.77365e-120	postive
RBM39	NPDC1|88261|AP	-0.801348	3.97284e-118	negative
RBM39	NPDC1|88260|AP	0.801272	4.33768e-118	postive
RBM39	SRSF5|28158|AA	0.814926	2.78902e-125	postive
ARGLU1	SGSM3|62346|RI	0.816133	6.03607e-126	postive
ARGLU1	ZFAND2B|57625|RI	0.821744	4.23299e-129	postive
ARGLU1	FASTK|82334|RI	0.802002	1.85005e-118	postive
ARGLU1	METTL3|26595|RI	0.834785	7.0249e-137	postive
ARGLU1	ZFAND2B|57624|RI	0.824688	8.4596e-131	postive
ARGLU1	SRSF2|43663|RI	0.80462	8.44556e-120	postive
ARGLU1	ME3|18199|ES	0.816908	2.248e-126	postive
ARGLU1	FADS3|16305|RI	0.864264	2.75189e-157	postive
ARGLU1	METTL3|26596|RI	0.850737	2.24143e-147	postive
ARGLU1	QTRT1|47582|RI	0.837765	9.39624e-139	postive
ARGLU1	LUC7L3|42474|RI	0.84035	2.0745e-140	postive
ARGLU1	FASTK|82335|RI	0.818167	4.46762e-127	postive
ARGLU1	MARS|22600|RI	0.837552	1.28336e-138	postive
ARGLU1	GTF3C5|88005|AT	0.817508	1.04273e-126	postive
ARGLU1	GTF3C5|88004|AT	-0.817511	1.03902e-126	negative
ARGLU1	NPDC1|88261|AP	-0.81275	4.27518e-124	negative
ARGLU1	NPDC1|88260|AP	0.812684	4.64232e-124	postive
ARGLU1	SRSF5|28158|AA	0.822174	2.40285e-129	postive
U2AF1L4	CDC37|47514|RI	0.858229	9.73225e-153	postive
U2AF1L4	RHOT2|32938|RI	0.840988	8.01112e-141	postive
U2AF1L4	GSTK1|82082|RI	0.832066	3.33917e-135	postive
U2AF1L4	OSGEP|26443|RI	0.831615	6.301e-135	postive
U2AF1L4	TBC1D17|51116|ES	0.810084	1.15455e-122	postive
U2AF1L4	CALCOCO1|22108|RI	0.809851	1.536e-122	postive
U2AF1L4	ARFGAP1|60111|ES	0.807053	4.59805e-121	postive
U2AF1L4	SUPT7L|53041|RI	0.80165	2.79286e-118	postive
U2AF1L4	GSS|59053|RI	0.804563	9.0407e-120	postive
U2AF1L4	NCF4|62065|RI	0.803813	2.19787e-119	postive
U2AF1L4	NAT9|43298|RI	0.839886	4.13609e-140	postive
U2AF1L4	EXOSC10|644|RI	0.826857	4.51174e-132	postive
U2AF1L4	ABCC3|42463|RI	0.81799	5.61347e-127	postive
U2AF1L4	VPS28|85604|RI	0.816308	4.83125e-126	postive
U2AF1L4	CPSF3L|80|AA	0.813811	1.13503e-124	postive
U2AF1L4	PLD2|38595|RI	0.818408	3.27635e-127	postive
U2AF1L4	WDR11|13288|RI	0.805389	3.3836e-120	postive
U2AF1L4	ACAA1|64019|RI	0.837907	7.63815e-139	postive
U2AF1L4	RNF166|38016|RI	0.824135	1.77234e-130	postive
U2AF1L4	EXOSC10|645|RI	0.811867	1.28105e-123	postive
U2AF1L4	NRBP2|85507|RI	0.826968	3.87923e-132	postive
U2AF1L4	ARRDC1|88335|RI	0.822604	1.35964e-129	postive
U2AF1L4	SLC39A13|15747|RI	0.838379	3.82268e-139	postive
U2AF1L4	NUP85|43384|RI	0.830024	5.80229e-134	postive
U2AF1L4	WDR6|64794|RI	0.84283	5.01001e-142	postive
U2AF1L4	SGSM3|62346|RI	0.850356	4.12387e-147	postive
U2AF1L4	NADSYN1|17422|AP	-0.824966	5.81809e-131	negative
U2AF1L4	NADSYN1|17423|AP	0.824968	5.80439e-131	postive
U2AF1L4	ULK3|31757|RI	0.802649	8.6649e-119	postive
U2AF1L4	TNFRSF14|289|AA	0.808739	5.96846e-122	postive
U2AF1L4	METTL3|26595|RI	0.81107	3.43069e-123	postive
U2AF1L4	WASH4P|32778|RI	0.800314	1.32112e-117	postive
U2AF1L4	DDX39A|47975|AA	0.810399	7.84022e-123	postive
U2AF1L4	ME3|18199|ES	0.805398	3.34488e-120	postive
U2AF1L4	FADS3|16305|RI	0.842695	6.14577e-142	postive
U2AF1L4	QTRT1|47582|RI	0.811863	1.28794e-123	postive
DDX39B	GSTK1|82082|RI	0.813583	1.51055e-124	postive
DDX39B	NAGK|53917|AA	0.804359	1.15211e-119	postive
DDX39B	CIRBP|46432|RI	0.804232	1.33921e-119	postive
DDX39B	NAT9|43298|RI	0.817739	7.75074e-127	postive
DDX39B	EXOSC10|644|RI	0.813366	1.98061e-124	postive
DDX39B	METTL17|26477|RI	0.827568	1.71216e-132	postive
DDX39B	HAUS5|49218|RI	0.802015	1.82268e-118	postive
DDX39B	RNF166|38016|RI	0.815848	8.67416e-126	postive
DDX39B	EXOSC10|645|RI	0.824688	8.45808e-131	postive
DDX39B	TMEM55B|26454|RI	0.819614	6.87044e-128	postive
DDX39B	TCIRG1|17288|RI	0.81118	2.99641e-123	postive
DDX39B	DCAF8|8441|ES	0.834431	1.1661e-136	postive
DDX39B	ARRDC1|88335|RI	0.845181	1.38381e-143	postive
DDX39B	ZNF83|51474|AP	0.803005	5.70566e-119	postive
DDX39B	SLC39A13|15747|RI	0.838316	4.19698e-139	postive
DDX39B	NUP85|43384|RI	0.845482	8.69622e-144	postive
DDX39B	WDR6|64794|RI	0.831284	1.00163e-134	postive
DDX39B	ODF3B|62858|AA	0.823985	2.16562e-130	postive
DDX39B	C20orf96|58438|AT	-0.807779	1.9152e-121	negative
DDX39B	C20orf96|58437|AT	0.807783	1.90599e-121	postive
DDX39B	ARGLU1|26233|ES	0.800839	7.186e-118	postive
DDX39B	SGSM3|62346|RI	0.874259	2.51972e-165	postive
DDX39B	RANBP1|61140|RI	0.803111	5.03368e-119	postive
DDX39B	WDR33|55243|AT	0.806968	5.09711e-121	postive
DDX39B	ZFAND2B|57625|RI	0.841608	3.16133e-141	postive
DDX39B	NADSYN1|17422|AP	-0.824368	1.29784e-130	negative
DDX39B	NADSYN1|17423|AP	0.82437	1.2951e-130	postive
DDX39B	C5orf45|74948|RI	0.828199	7.20804e-133	postive
DDX39B	RANBP1|61138|RI	0.814853	3.05773e-125	postive
DDX39B	FASTK|82334|RI	0.82459	9.64757e-131	postive
DDX39B	PDCD5|48879|RI	0.803641	2.69448e-119	postive
DDX39B	IP6K2|64753|RI	0.816832	2.47615e-126	postive
DDX39B	ULK3|31757|RI	0.802356	1.22179e-118	postive
DDX39B	RBM6|64936|RI	0.829906	6.84218e-134	postive
DDX39B	TNFRSF14|289|AA	0.830369	3.59149e-134	postive
DDX39B	METTL3|26595|RI	0.854284	7.07491e-150	postive
DDX39B	ZFAND2B|57624|RI	0.852961	6.16747e-149	postive
DDX39B	C21orf59|60356|RI	0.822008	2.99113e-129	postive
DDX39B	ATG4B|58398|AD	0.856977	8.04462e-152	postive
DDX39B	WASH4P|32778|RI	0.862509	6.08826e-156	postive
DDX39B	METTL17|26476|RI	0.844106	7.19221e-143	postive
DDX39B	PRICKLE3|89098|AT	0.803367	3.72349e-119	postive
DDX39B	PRICKLE3|89099|AT	-0.803371	3.70698e-119	negative
DDX39B	ORMDL1|56537|RI	0.810941	4.02266e-123	postive
DDX39B	TOP3B|61266|RI	0.817097	1.76443e-126	postive
DDX39B	FASTK|82336|RI	0.812792	4.05517e-124	postive
DDX39B	SRSF2|43663|RI	0.822402	1.77696e-129	postive
DDX39B	STX10|47925|RI	0.814362	5.67729e-125	postive
DDX39B	ME3|18199|ES	0.831492	7.4792e-135	postive
DDX39B	FADS3|16305|RI	0.884953	1.00521e-174	postive
DDX39B	METTL3|26596|RI	0.890553	5.0135e-180	postive
DDX39B	UQCC1|59085|AT	-0.818903	1.72718e-127	negative
DDX39B	ATAD3A|176|AA	0.810444	7.42354e-123	postive
DDX39B	NPRL2|65034|RI	0.818532	2.79213e-127	postive
DDX39B	QTRT1|47582|RI	0.867524	7.76866e-160	postive
DDX39B	LUC7L3|42474|RI	0.887683	2.83513e-177	postive
DDX39B	FASTK|82335|RI	0.856146	3.23377e-151	postive
DDX39B	SUGP2|48551|RI	0.831468	7.73894e-135	postive
DDX39B	AKAP17A|88391|AT	0.8157	1.04705e-125	postive
DDX39B	AKAP17A|88392|AT	-0.815698	1.04976e-125	negative
DDX39B	D2HGDH|58414|ES	0.82959	1.05983e-133	postive
DDX39B	NARF|44396|AT	0.876894	1.46993e-167	postive
DDX39B	NARF|44395|AT	-0.876892	1.47639e-167	negative
DDX39B	MARS|22600|RI	0.879915	3.48221e-170	postive
DDX39B	C21orf59|60361|RI	0.820723	1.61882e-128	postive
DDX39B	KLC2|16992|RI	0.804709	7.60284e-120	postive
DDX39B	TMEM138|16188|RI	0.808774	5.72055e-122	postive
DDX39B	IRF3|51033|RI	0.83498	5.31396e-137	postive
DDX39B	C9orf89|86903|RI	0.805597	2.6369e-120	postive
DDX39B	C2orf68|54309|AT	0.805431	3.21531e-120	postive
DDX39B	C2orf68|54308|AT	-0.805429	3.22512e-120	negative
DDX39B	NUDT5|10768|AT	-0.838238	4.70344e-139	negative
DDX39B	GTF3C5|88005|AT	0.873313	1.553e-164	postive
DDX39B	GTF3C5|88004|AT	-0.873313	1.55338e-164	negative
DDX39B	NPDC1|88261|AP	-0.864295	2.60144e-157	negative
DDX39B	NPDC1|88260|AP	0.863313	1.48039e-156	postive
DDX39B	LIN37|49283|RI	0.805915	1.80421e-120	postive
DDX39B	LENG8|51898|RI	0.820176	3.30479e-128	postive
DDX39B	HEXA|31540|AT	-0.813917	9.92983e-125	negative
DDX39B	PTOV1|51096|RI	0.806698	7.04921e-121	postive
DDX39B	MBD4|66718|AT	0.804191	1.40642e-119	postive
DDX39B	MBD4|66717|AT	-0.804187	1.41196e-119	negative
DDX39B	SRSF5|28158|AA	0.878954	2.42474e-169	postive
DDX39B	TMEM138|16187|AT	0.833281	5.99858e-136	postive
DDX39B	TMEM138|16186|AT	-0.833279	6.01439e-136	negative
DDX39B	PABPN1|26731|RI	0.838326	4.13396e-139	postive
DDX39B	IRF3|50988|AD	0.827703	1.42282e-132	postive
DDX39B	WBSCR22|80001|AT	-0.820674	1.72525e-128	negative
DDX39B	PIGL|39425|AT	0.845165	1.41691e-143	postive
TCERG1	METTL3|26596|RI	0.820151	3.41365e-128	postive
TCERG1	QTRT1|47582|RI	0.803651	2.66336e-119	postive
SNRNP70	CDC37|47514|RI	0.808905	4.87907e-122	postive
SNRNP70	RHOT2|32938|RI	0.815307	1.72216e-125	postive
SNRNP70	GSTK1|82082|RI	0.805803	2.06172e-120	postive
SNRNP70	NAT9|43298|RI	0.809042	4.12667e-122	postive
SNRNP70	VPS28|85604|RI	0.809725	1.79289e-122	postive
SNRNP70	NRBP2|85507|RI	0.82119	8.76721e-129	postive
SNRNP70	SLC39A13|15747|RI	0.805491	2.99544e-120	postive
SNRNP70	WDR6|64794|RI	0.83042	3.348e-134	postive
SNRNP70	SGSM3|62346|RI	0.829338	1.50223e-133	postive
SNRNP70	RANBP1|61138|RI	0.804796	6.85166e-120	postive
SNRNP70	WASH4P|32778|RI	0.842456	8.82137e-142	postive
SNRNP70	FADS3|16305|RI	0.86409	3.74597e-157	postive
SNRNP70	METTL3|26596|RI	0.802484	1.05191e-118	postive
SNRNP70	FASTK|82335|RI	0.821468	6.08649e-129	postive
CDK11A	CDC37|47514|RI	0.800182	1.53983e-117	postive
CLK1	TRA2A|78977|ES	0.816057	6.64951e-126	postive
CLK1	ME3|18199|ES	0.802457	1.08624e-118	postive
CLK1	FADS3|16305|RI	0.811781	1.42556e-123	postive
CLK1	SRSF5|28158|AA	0.80551	2.9283e-120	postive
PRPF3	ME3|18199|ES	0.815318	1.69871e-125	postive
PRPF3	FADS3|16305|RI	0.814303	6.11768e-125	postive
PRPF3	QTRT1|47582|RI	0.810263	9.26814e-123	postive
PRPF3	FASTK|82335|RI	0.804843	6.48511e-120	postive
HNRNPH1	METTL3|26596|RI	0.809405	2.64995e-122	postive
HNRNPH1	MARS|22600|RI	0.816814	2.53475e-126	postive
HNRNPH1	GTF3C5|88005|AT	0.803191	4.57897e-119	postive
HNRNPH1	GTF3C5|88004|AT	-0.803196	4.55566e-119	negative
SEC31B	CDC37|47514|RI	0.826686	5.69524e-132	postive
SEC31B	RHOT2|32938|RI	0.825048	5.21458e-131	postive
SEC31B	OGFR|60085|RI	0.800909	6.62266e-118	postive
SEC31B	PPM1M|65192|RI	0.824685	8.48625e-131	postive
SEC31B	GSTK1|82082|RI	0.854957	2.32951e-150	postive
SEC31B	OSGEP|26443|RI	0.83101	1.46895e-134	postive
SEC31B	CALCOCO1|22108|RI	0.85625	2.72079e-151	postive
SEC31B	NAGK|53917|AA	0.81146	2.1193e-123	postive
SEC31B	ARFGAP1|60111|ES	0.815442	1.45213e-125	postive
SEC31B	SUPT7L|53041|RI	0.81216	8.90544e-124	postive
SEC31B	NCF4|62065|RI	0.800829	7.26874e-118	postive
SEC31B	CIRBP|46432|RI	0.874268	2.47753e-165	postive
SEC31B	P4HTM|64788|ES	0.824801	7.26418e-131	postive
SEC31B	NAT9|43298|RI	0.836714	4.3487e-138	postive
SEC31B	EXOSC10|644|RI	0.828846	2.96111e-133	postive
SEC31B	METTL17|26477|RI	0.836022	1.18454e-137	postive
SEC31B	ABCC3|42463|RI	0.82854	4.5145e-133	postive
SEC31B	VPS28|85604|RI	0.834301	1.40431e-136	postive
SEC31B	CPSF3L|80|AA	0.825696	2.17745e-131	postive
SEC31B	PLD2|38595|RI	0.829631	1.00145e-133	postive
SEC31B	ZNF511|13542|RI	0.811581	1.8267e-123	postive
SEC31B	WDR11|13288|RI	0.812722	4.42396e-124	postive
SEC31B	HAUS5|49218|RI	0.823784	2.83359e-130	postive
SEC31B	HMGB1|25572|RI	0.80172	2.57301e-118	postive
SEC31B	ACAA1|64019|RI	0.832501	1.80956e-135	postive
SEC31B	EXOC3|71441|RI	0.827039	3.5239e-132	postive
SEC31B	RNF166|38016|RI	0.867325	1.11657e-159	postive
SEC31B	EXOSC10|645|RI	0.831618	6.27374e-135	postive
SEC31B	NRBP2|85507|RI	0.825065	5.09865e-131	postive
SEC31B	SLC25A14|90098|RI	0.802292	1.31727e-118	postive
SEC31B	NPRL2|65037|RI	0.821614	5.02462e-129	postive
SEC31B	TMEM55B|26454|RI	0.827427	2.07616e-132	postive
SEC31B	TCIRG1|17288|RI	0.816771	2.67627e-126	postive
SEC31B	DCAF8|8441|ES	0.818345	3.55095e-127	postive
SEC31B	PARP2|26426|RI	0.807965	1.52749e-121	postive
SEC31B	ARRDC1|88335|RI	0.834695	7.98912e-137	postive
SEC31B	SLC39A13|15747|RI	0.843184	2.92899e-142	postive
SEC31B	NUP85|43384|RI	0.842158	1.38384e-141	postive
SEC31B	WDR6|64794|RI	0.866341	6.64685e-159	postive
SEC31B	ODF3B|62858|AA	0.829696	9.15412e-134	postive
SEC31B	C20orf96|58438|AT	-0.812944	3.35455e-124	negative
SEC31B	C20orf96|58437|AT	0.812946	3.34632e-124	postive
SEC31B	ARGLU1|26233|ES	0.808944	4.65198e-122	postive
SEC31B	SGSM3|62346|RI	0.876511	3.12946e-167	postive
SEC31B	RANBP1|61140|RI	0.833172	7.004e-136	postive
SEC31B	ZFAND2B|57625|RI	0.81453	4.59648e-125	postive
SEC31B	NADSYN1|17422|AP	-0.828232	6.89063e-133	negative
SEC31B	NADSYN1|17423|AP	0.828234	6.87674e-133	postive
SEC31B	C5orf45|74948|RI	0.811767	1.45008e-123	postive
SEC31B	GET4|78551|AP	-0.805928	1.77593e-120	negative
SEC31B	GET4|78552|AP	0.805929	1.7734e-120	postive
SEC31B	RANBP1|61138|RI	0.838525	3.08355e-139	postive
SEC31B	FASTK|82334|RI	0.821228	8.34748e-129	postive
SEC31B	IP6K2|64753|RI	0.815919	7.9234e-126	postive
SEC31B	ULK3|31757|RI	0.814812	3.21865e-125	postive
SEC31B	RBM6|64936|RI	0.810916	4.15063e-123	postive
SEC31B	TNFRSF14|289|AA	0.822155	2.46332e-129	postive
SEC31B	METTL3|26595|RI	0.84827	1.12754e-145	postive
SEC31B	VAMP2|39105|RI	0.816378	4.4181e-126	postive
SEC31B	ZFAND2B|57624|RI	0.81367	1.35382e-124	postive
SEC31B	DIDO1|60093|AT	0.831416	8.32188e-135	postive
SEC31B	ATG4B|58398|AD	0.850174	5.51631e-147	postive
SEC31B	WASH4P|32778|RI	0.854256	7.39907e-150	postive
SEC31B	DDX39A|47975|AA	0.809963	1.33994e-122	postive
SEC31B	METTL17|26476|RI	0.849498	1.61948e-146	postive
SEC31B	ORMDL1|56537|RI	0.81101	3.69658e-123	postive
SEC31B	TOP3B|61266|RI	0.818132	4.67688e-127	postive
SEC31B	SIGIRR|13652|RI	0.816336	4.6627e-126	postive
SEC31B	SRSF2|43663|RI	0.837794	9.00632e-139	postive
SEC31B	STX10|47925|RI	0.818701	2.24358e-127	postive
SEC31B	ME3|18199|ES	0.822666	1.2521e-129	postive
SEC31B	FADS3|16305|RI	0.854717	3.46384e-150	postive
SEC31B	METTL3|26596|RI	0.859818	6.47594e-154	postive
SEC31B	SRSF2|43665|AD	0.805019	5.25507e-120	postive
SEC31B	CCDC74A|55387|RI	0.802514	1.01504e-118	postive
SEC31B	NPRL2|65034|RI	0.82565	2.3166e-131	postive
SEC31B	QTRT1|47582|RI	0.882663	1.2341e-172	postive
SEC31B	LUC7L3|42474|RI	0.828776	3.26262e-133	postive
SEC31B	FASTK|82335|RI	0.851562	5.95061e-148	postive
SEC31B	NARF|44396|AT	0.813925	9.83513e-125	postive
SEC31B	NARF|44395|AT	-0.813923	9.86106e-125	negative
SEC31B	MARS|22600|RI	0.812903	3.53187e-124	postive
SEC31B	IRF3|51033|RI	0.806705	6.99521e-121	postive
SEC31B	GTF3C5|88005|AT	0.804308	1.22363e-119	postive
SEC31B	GTF3C5|88004|AT	-0.804307	1.22489e-119	negative
SEC31B	NPDC1|88261|AP	-0.800142	1.6123e-117	negative
SEC31B	SRSF5|28158|AA	0.824959	5.87869e-131	postive
LUC7L3	GSTK1|82082|RI	0.809633	2.00547e-122	postive
LUC7L3	OSGEP|26443|RI	0.820142	3.4566e-128	postive
LUC7L3	SUPT7L|53041|RI	0.812011	1.07124e-123	postive
LUC7L3	METTL17|26477|RI	0.825233	4.06248e-131	postive
LUC7L3	ABCC3|42463|RI	0.804164	1.45048e-119	postive
LUC7L3	WDR11|13288|RI	0.803466	3.31304e-119	postive
LUC7L3	OSGEP|26441|AP	0.816278	5.02087e-126	postive
LUC7L3	OSGEP|26440|AP	-0.816279	5.01403e-126	negative
LUC7L3	EXOSC10|645|RI	0.800004	1.89068e-117	postive
LUC7L3	SLC25A14|90098|RI	0.806489	9.06872e-121	postive
LUC7L3	TMEM55B|26454|RI	0.808685	6.37481e-122	postive
LUC7L3	TCIRG1|17288|RI	0.806572	8.20612e-121	postive
LUC7L3	DCAF8|8441|ES	0.800825	7.29797e-118	postive
LUC7L3	ZNF83|51474|AP	0.813185	2.48247e-124	postive
LUC7L3	SLC39A13|15747|RI	0.806749	6.6301e-121	postive
LUC7L3	WDR6|64794|RI	0.83182	4.72216e-135	postive
LUC7L3	ARGLU1|26233|ES	0.809837	1.56356e-122	postive
LUC7L3	SGSM3|62346|RI	0.826945	4.00522e-132	postive
LUC7L3	WDR33|55243|AT	0.816889	2.30209e-126	postive
LUC7L3	ZFAND2B|57625|RI	0.806842	5.93119e-121	postive
LUC7L3	NADSYN1|17422|AP	-0.828722	3.51557e-133	negative
LUC7L3	NADSYN1|17423|AP	0.828723	3.51055e-133	postive
LUC7L3	ULK3|31757|RI	0.820483	2.21316e-128	postive
LUC7L3	RBM6|64936|RI	0.804302	1.23187e-119	postive
LUC7L3	METTL3|26595|RI	0.850092	6.29177e-147	postive
LUC7L3	KXD1|48453|AP	-0.806458	9.40532e-121	negative
LUC7L3	TRA2A|78977|ES	0.806899	5.53785e-121	postive
LUC7L3	ZFAND2B|57624|RI	0.803252	4.26476e-119	postive
LUC7L3	WASH4P|32778|RI	0.809257	3.17769e-122	postive
LUC7L3	METTL17|26476|RI	0.818833	1.89217e-127	postive
LUC7L3	ORMDL1|56537|RI	0.835887	1.44054e-137	postive
LUC7L3	SRSF2|43663|RI	0.828863	2.8921e-133	postive
LUC7L3	ME3|18199|ES	0.853598	2.18016e-149	postive
LUC7L3	FADS3|16305|RI	0.834027	2.07643e-136	postive
LUC7L3	METTL3|26596|RI	0.839904	4.02505e-140	postive
LUC7L3	QTRT1|47582|RI	0.862644	4.80543e-156	postive
LUC7L3	FASTK|82335|RI	0.809661	1.93763e-122	postive
LUC7L3	IRF3|51033|RI	0.803768	2.31795e-119	postive
LUC7L3	SRSF5|28158|AA	0.809212	3.35542e-122	postive
CLK2	CDC37|47514|RI	0.805229	4.09177e-120	postive
CLK2	RHOT2|32938|RI	0.800132	1.63129e-117	postive
CLK2	GSTK1|82082|RI	0.821547	5.48553e-129	postive
CLK2	OSGEP|26443|RI	0.808138	1.23907e-121	postive
CLK2	NAT9|43298|RI	0.808433	8.66721e-122	postive
CLK2	METTL17|26477|RI	0.814777	3.36411e-125	postive
CLK2	EXOSC10|645|RI	0.803811	2.20512e-119	postive
CLK2	NRBP2|85507|RI	0.810984	3.81647e-123	postive
CLK2	TMEM55B|26454|RI	0.803183	4.62709e-119	postive
CLK2	SLC39A13|15747|RI	0.816092	6.35827e-126	postive
CLK2	NUP85|43384|RI	0.805289	3.81012e-120	postive
CLK2	WDR6|64794|RI	0.83508	4.60188e-137	postive
CLK2	SGSM3|62346|RI	0.831215	1.10342e-134	postive
CLK2	NADSYN1|17422|AP	-0.808659	6.58237e-122	negative
CLK2	NADSYN1|17423|AP	0.80866	6.57193e-122	postive
CLK2	RANBP1|61138|RI	0.800128	1.63865e-117	postive
CLK2	METTL3|26595|RI	0.828946	2.5815e-133	postive
CLK2	ATG4B|58398|AD	0.811256	2.72974e-123	postive
CLK2	WASH4P|32778|RI	0.835231	3.7037e-137	postive
CLK2	METTL17|26476|RI	0.813675	1.34552e-124	postive
CLK2	STX10|47925|RI	0.800895	6.73005e-118	postive
CLK2	ME3|18199|ES	0.848683	5.88506e-146	postive
CLK2	FADS3|16305|RI	0.83205	3.41731e-135	postive
CLK2	METTL3|26596|RI	0.82572	2.10689e-131	postive
CLK2	QTRT1|47582|RI	0.832523	1.75386e-135	postive
CLK2	FASTK|82335|RI	0.82794	1.02909e-132	postive
RBM5	FADS3|16305|RI	0.821562	5.38335e-129	postive
RBM5	LUC7L3|42474|RI	0.80205	1.74959e-118	postive
RBM5	FASTK|82335|RI	0.800558	9.95111e-118	postive
RBM5	NARF|44396|AT	0.816365	4.49424e-126	postive
RBM5	NARF|44395|AT	-0.816364	4.49729e-126	negative
RBM5	NUDT5|10768|AT	-0.802932	6.21696e-119	negative
RBM5	GTF3C5|88005|AT	0.81051	6.83848e-123	postive
RBM5	GTF3C5|88004|AT	-0.810515	6.80266e-123	negative
RBM5	NPDC1|88261|AP	-0.80126	4.40247e-118	negative
RBM5	NPDC1|88260|AP	0.800155	1.58755e-117	postive
RBM5	SRSF5|28158|AA	0.81465	3.94894e-125	postive
CLASRP	SRSF1|42630|RI	-0.809431	2.56786e-122	negative
CLASRP	CDC37|47514|RI	0.833885	2.54243e-136	postive
CLASRP	RHOT2|32938|RI	0.822057	2.8015e-129	postive
CLASRP	GSTK1|82082|RI	0.816722	2.84941e-126	postive
CLASRP	OSGEP|26443|RI	0.818754	2.09516e-127	postive
CLASRP	TBC1D17|51116|ES	0.800156	1.58629e-117	postive
CLASRP	NCF4|62065|RI	0.800257	1.4112e-117	postive
CLASRP	ABCC3|42463|RI	0.80898	4.45201e-122	postive
CLASRP	VPS28|85604|RI	0.815706	1.03916e-125	postive
CLASRP	CPSF3L|80|AA	0.80238	1.18814e-118	postive
CLASRP	ACAA1|64019|RI	0.822243	2.19245e-129	postive
CLASRP	RNF166|38016|RI	0.809177	3.50047e-122	postive
CLASRP	NRBP2|85507|RI	0.834965	5.42945e-137	postive
CLASRP	C16orf58|36278|RI	0.807758	1.96407e-121	postive
CLASRP	SLC39A13|15747|RI	0.827413	2.1136e-132	postive
CLASRP	WDR6|64794|RI	0.838557	2.94163e-139	postive
CLASRP	SGSM3|62346|RI	0.830659	2.39825e-134	postive
CLASRP	ULK3|31757|RI	0.810702	5.40375e-123	postive
CLASRP	METTL3|26595|RI	0.807428	2.92459e-121	postive
CLASRP	DDX39A|47975|AA	0.809161	3.57277e-122	postive
CLASRP	FASTK|82336|RI	0.80982	1.59581e-122	postive
CLASRP	ME3|18199|ES	0.820597	1.90836e-128	postive
CLASRP	FADS3|16305|RI	0.862273	9.20115e-156	postive
CLASRP	METTL3|26596|RI	0.810639	5.83642e-123	postive
CLASRP	ATAD3A|176|AA	0.805551	2.78706e-120	postive
CLASRP	FASTK|82335|RI	0.806112	1.42482e-120	postive
CCDC130	RHOT2|32938|RI	0.811687	1.60078e-123	postive
CCDC130	NRBP2|85507|RI	0.806726	6.81662e-121	postive
CCDC130	WDR6|64794|RI	0.816683	2.99774e-126	postive
CCDC130	FADS3|16305|RI	0.814663	3.88504e-125	postive
PRPF39	SLC39A13|15747|RI	0.804252	1.30689e-119	postive
PRPF39	ZFAND2B|57625|RI	0.804962	5.62383e-120	postive
PRPF39	FASTK|82336|RI	0.801235	4.53036e-118	postive
PRPF39	SRSF2|43663|RI	0.807247	3.64189e-121	postive
PRPF39	FADS3|16305|RI	0.829741	8.59431e-134	postive
PRPF39	SRSF5|28158|AA	0.824869	6.63093e-131	postive
THOC1	FADS3|16305|RI	0.812377	6.80451e-124	postive
CLK3	FADS3|16305|RI	0.803754	2.35846e-119	postive
RNPC3	METTL3|26596|RI	0.803466	3.31323e-119	postive
RNPC3	QTRT1|47582|RI	0.821383	6.80407e-129	postive
RNPC3	GTF3C5|88005|AT	0.825601	2.47556e-131	postive
RNPC3	GTF3C5|88004|AT	-0.825599	2.48088e-131	negative
RNPC3	HEXA|31540|AT	-0.823054	7.48868e-130	negative
RNPC3	PABPN1|26731|RI	0.818418	3.23243e-127	postive
